# Supplementary material for: Effects of Pharmacogenomic Testing in Clinical Pain Management: Retrospective Study
Source: JMIRx Med. 2022 May 3;3(2):e32902. doi: 10.2196/32902 (PMC10414297; doi:10.2196/32902)
Supplement: Multimedia Appendix 1 [file xmed_v3i2e32902_app1.xlsx]

## Sheet: Sheet1
Supplementary Table 6. Overall positive correlation (*) between 1000 Genome Database super population groups and the "SDC" cohort (n=171)
	ALL	AFR	AMR	EUR	EAS	SAS	SDC
ALL	1
AFR	0.84565	1
AMR	0.936491	0.670995	1
EUR	0.881189	0.613818	0.935776	1
EAS	0.79063	0.50292	0.711517	0.573054	1
SAS	0.912758	0.656266	0.84357	0.816668	0.700232	1
SDC	0.763116	0.544499	0.774155	0.780155	0.542373	0.775725	1
(*) Pearson's correlation values across each group (P = 1.019E-11)
