# Supplementary material for: Effects of Pharmacogenomic Testing in Clinical Pain Management: Retrospective Study
Source: JMIRx Med. 2022 May 3;3(2):e32902. doi: 10.2196/32902 (PMC10414297; doi:10.2196/32902)
Supplement: Multimedia Appendix 6 [file xmed_v3i2e32902_app6.xlsx]

## Sheet: Supplementary Table S5
Sample ID number	CYP2D6 genotype	CYP2D6 Copy Number Variation (CNV)	SLC6A4 genotype	MEDICATION LIST	TOTAL NUMBER OF MEDICATIONS	NUMBER OF GREEN (NO ACTION REQUIRED) PGx Guidances per REPORT	NUMBER OF YELLOW (MODERATE) PGx Guidances per REPORT	NUMBER OF RED (SERIOUS) PGx Guidances per REPORT	ASSOCIATED PGx (Pharmacogenetic) INTERACTIONS	DGI/DDI Observed?	NUMBER OF YELLOW (MODERATE) DGI/DDI Guidances per REPORT	NUMBER OF RED (SERIOUS) DGI/DDI Guidances per REPORT	ASSOCIATED DGI/DDI (Drug-Gene/Drug-Drug-Interaction) GUIDANCES	Number of DRUG ADHERENCE OBSERVATION dates:	CORRECT ACTION?	ACTIVE SWITCH or PRESCRIPTION DISCONTINUATION or CONTINUATION OBSERVED	DESCRIPTION OF PGx (Pharmacogenetic), DGI (Drug-Gene-Interactions) and DDI (Drug-Drug-Interactions) GUIDANCE IMPLEMENTATION
4114	*1/*1 Normal Metabolizer	Negative	La/La Normal Serotonin Transporter Expression	Meloxicam, Carisoprodol, Fluticasone, Ibuprofen	4	2	1	0	1 YELLOW: Carisoprodol | SOMA® Altered Sensitivity to Carisoprodol (CYP2C19: Poor Metabolizer) CYP2C19 poor metabolizers have a lower capacity to metabolize carisoprodol to meprobamate, and may therefore have an increased risk of developing concentration-dependent side effects such as drowsiness and hypotension when receiving standard doses of carisoprodol. Carisoprodol should be used with cautio…	No	0	0		n=1	Unknown - drug adherence data before PGx report	Unknown	No data
4115	*1/*2 Normal Metabolizer	Negative	Indeterminate	Senna, Aspirin, Diclofenac, Acetaminophen, Oxycodone, Morphine, Duloxetine, Aripiprazole, Clonazepam, Topiramate, Hydromorphone, Midrin	12	7	1	0	1 YELLOW: Morphine | MS CONTIN® The patient carries one copy of the OPRM1 118A>G variant. Acute postoperative and cancer pain: the patient's genotype has been shown to be associated with possible reduced analgesia at standard morphine doses and decreased risk for nausea and vomiting during the first 24-hour postoperative period. Therefore, the patient may require higher doses of this drug. The do…	Yes	9	0	9 YELLOW: Morphine & Aripiprazole MODERATE Limit prescribing opioid analgesics with CNS depressants such as antipsychotics, including phenothiazine derivatives, to patients for whom alternatives are inadequate.If concurrent use is necessary, limit the dosages and duration of each drug to the minimum possible while achieving the desired clinical effect. If starting a CNS depressant (for an indicat…	n=5	Yes	9 CONTINUED, 3 DISCONTINUED, 1 NEW DRUG ADDED	Normal pharmacogenetic (PGx) reponse for for Aripiprazole, Oxycodone, Clonazepam, Diclofenac, Duloxetine, Hydromorphone, Topiramate, one MODERATE WARNING for Morphine: "Altered Response to Morphine (OPRM1: Altered OPRM1 Function) Morphine | MS CONTIN® The patient carries one copy of the OPRM1 118A>G variant. Acute postoperative and cancer pain: the patient's genotype has been shown to be associat…
4116	*1/*15 Normal Metabolizer	Negative	La/La Normal Serotonin Transporter Expression	Celecoxib, Acetaminophen, Lisinopril, Gabapentin, Vitamin B12, Docusate Sodium, Tramadol	7	3	0	0	3 GREEN: Celecoxib | CELEBREX® Celecoxib can be prescribed at standard label-recommended dosage and administration. EVIDENCE LEVEL 2 Normal Response to Gabapentin Gabapentin | NEURONTIN® Pharmacogenetic guidance: no genetically guided drug selection or dosing recommendations are available. Polypharmacy guidance: Gabapentin is eliminated primarily through renal excretion and is not metabolized by …	Yes	2	0	2 YELLOW: Lisinopril & Celecoxib MODERATE Patients maintained on ACE inhibitors should be monitored for a loss of blood pressure control and a change in renal function if an NSAID is added to their regimen. Patients receiving concurrent therapy may require higher doses of ACE inhibitors. If blood pressure control cannot be achieved or if the patient's renal function deteriorates, the NSAID may ne…	n=1	Unknown - drug adherence data before PGx report	Unknown	No data
4118	*2/*10 Normal Metabolizer	Negative	La/La Normal Serotonin Transporter Expression	Omeprazole, Nortriptyline, Metoprolol, Lorazepam, Oxycodone, Morphine, Ondansetron, Temazepam, Triamcinolone	9	4	2	0	2 YELLOW: Morphine | MS CONTIN® Altered Response to Morphine (OPRM1: Altered OPRM1 Function) The patient carries one copy of the OPRM1 118A>G variant. Acute postoperative and cancer pain: the patient's genotype has been shown to be associated with possible reduced analgesia at standard morphine doses and decreased risk for nausea and vomiting during the first 24-hour postoperative period. Therefo…	Yes	5	0	5 YELLOW: Morphine & Lorazepam MODERATE Limit prescribing opioid analgesics with CNS depressants such as benzodiazepines to patients for whom alternatives are inadequate.If concurrent use is necessary, limit the dosages and duration of each drug to the minimum possible while achieving the desired clinical effect. If starting a CNS depressant (for an indication other than epilepsy) with an opioid …	n=0	Unknown - drug adherence data before PGx report	Unknown	No data
4119	*1/*2 Normal Metabolizer	Negative	S/La Decreased Serotonin Transporter Expression	Sumatriptan, Acetaminophen, Oxycodone, Ondansetron	4	1	1	0	1 YELLOW: Ondansetron | ZOFRAN®, ZUPLENZ® Lack of Benefit from Ondansetron Treatment in Early Onset Alcoholism (SLC6A4: Decreased Serotonin Transporter Expression) Ondansetron has been shown to be effective in inhibiting heavy drinking behaviors in patients with early onset alcoholism. The patient carries one La and one S allele of SLC6A4 5HTTLPR variant. Preliminary studies demonstrate that use …	No	0	0		n=6	Yes	4 CONTINUED, 3 NEW DRUGS ADDED	Normal pharmacogenetic (PGx) reponse for for Oxycodone, MODERATE PGx WARNING for Ondansetron: "Ondansetron has been shown to be effective in inhibiting heavy drinking behaviors in patients with early onset alcoholism. The patient carries one La and one S allele of SLC6A4 5HTTLPR variant. Preliminary studies demonstrate that use of ondansetron may not benefit patients with this genotype.". No DDIs…
4120	*10/*15 Intermediate Metabolizer	Negative	La/La Normal Serotonin Transporter Expression	Sumatriptan, Budesonide, Ketoconazole, Epinephrine, Bupropion, Promethazine, Lisinopril, Pantoprazole, Gabapentin, Morphine, Doxepin, Triamcinolone Acetonide, Citalopram, Temazepam, Cyclobenzaprine, Hydromorphone, Clotrimazole, Nystatin, Fluconazole, Fentanyl, Clonidine, Baclofen, Guaifenesin	23	10	2	0	2 YELLOW: Doxepin | SILENOR® Increased Doxepin Exposure (CYP2D6: Intermediate Metabolizer) The patient is predicted to be a CYP2D6 intermediate metabolizer which is likely to result in decreased metabolism of doxepin to less active compounds and a subsequent increase in doxepin exposure leading to side effects. Psychiatric Conditions: Consider a 25% reduction of the recommended dose and use thera…	Yes	29	5	5 RED: Fentanyl & Fluconazole SERIOUS Monitor patients receiving potent or moderate CYP3A4 inhibitors for an extended period of time. Dosage adjustments should be made if warranted.The manufacturer of itraconazole states that concomitant administration of fentanyl is not recommended during and 2 weeks after itraconazole treatment.Avoid exposing the fentanyl patch application site and surrounding …	n=4	Yes	7 CONTINUED, 16 DISCONTINUED, 1 NEW DRUG ADDED	Normal pharmacogenetic (PGx) reponse for for Citalopram, Clonidine, Cyclobenzaprine, Fentanyl, Fluconazole, Gabapentin, Hydromorphone and Pantoprazole, MODERATE PGx WARNING for Doxepin: "Doxepin | SILENOR® Increased Doxepin Exposure (CYP2D6: Intermediate Metabolizer) The patient is predicted to be a CYP2D6 intermediate metabolizer which is likely to result in decreased metabolism of doxepin to le…
4121	*1/*10 Normal Metabolizer	Negative	S/La Decreased Serotonin Transporter Expression	Alprazolam, Morphine, Trazodone, Hydromorphone, Milnacipran, Bupropion, Atropine, Diphenoxylate, Diclofenac, Lidocaine, Cyclobenzaprine, Pantoprazole, Roflumilast, Valacyclovir	14	7	1	0	1 YELLOW: Morphine | MS CONTIN® The patient carries one copy of the OPRM1 118A>G variant. Acute postoperative and cancer pain: the patient's genotype has been shown to be associated with possible reduced analgesia at standard morphine doses and decreased risk for nausea and vomiting during the first 24-hour postoperative period. Therefore, the patient may require higher doses of this drug. The do…	Yes	7	0	7 YELLOW: Hydromorphone & Alprazolam MODERATE Limit prescribing opioid analgesics with CNS depressants such as benzodiazepines to patients for whom alternatives are inadequate.If concurrent use is necessary, limit the dosages and duration of each drug to the minimum possible while achieving the desired clinical effect. If starting a CNS depressant (for an indication other than epilepsy) with an o…	n=7	Yes	10 CONTINUED, 4 DISCONTINUED	Normal pharmacogenetic (PGx) reponse for to Alprazolam, Hydromorphone, Milnacipran, Diclofenac, Cyclobenzaprine, Pantoprazole, and Trazodone. MODERATE PGx for Morphine "The patient carries one copy of the OPRM1 118A>G variant. Acute postoperative and cancer pain: the patient's genotype has been shown to be associated with possible reduced analgesia at standard morphine doses and decreased risk fo…
4122	*1/*1 Normal Metabolizer	Negative	S/S Low Serotonin Transporter Expression	Diazepam, Temazepam, Vitamin B, Olanzapine, Emtricitabine, Tenofovir, Ibuprofen, Ritonavir, Gabapentin, Oxycodone, Erythromycin	11	4	2	0	2 YELLOW: Olanzapine | ZYPREXA® Increased Risk of Weight Gain with Olanzapine (HTR2C: Homozygous for the C allele (rs3813929)) Genetic variations in the Serotonin 2C Receptor (HTR2C) gene in known to be partially involved in the adverse effects associated with atypical antipsychotic medications. The patient is homozygous for C allele of HTR2C variant rs3813929. Patients with this genotype may hav…	Yes	7	2	2 RED: Oxycodone & Erythromycin SERIOUS Monitor patients receiving potent or moderate CYP3A4 inhibitors for an extended period of time. Dosage adjustments should be made if warranted. Oxycodone & Ritonavir (Norvir) SERIOUS Monitor patients receiving potent or moderate CYP3A4 inhibitors for an extended period of time. Dosage adjustments should be made if warranted. 7 YELLOW: Gabapentin & Oxycodone…	n=7	Yes	3 DISCONTINUED, 2 NEW DRUGS ADDED	Normal pharmacogenetic (PGx) reponse for to Oxycodone, Ibuprofen, Gabapentin and Diazepam. MODERATE PGx for Olanzapine: " The patient is homozygous for C allele of HTR2C variant rs3813929. Patients with this genotype may have an increased risk of weight gain when treated with olanzapine. EVIDENCE LEVEL 2 and Non-Response to Olanzapine (CYP1A2: Normal Metabolizer - Higher Inducibility): "There is …
4124	*1/*35 Normal Metabolizer	Negative	Indeterminate	Beclomethasone Dipropionate, Levothyroxine, Pantoprazole, Montelukast, Aripiprazole, Topiramate, Eszopiclone, Levalbuterol, Sertraline, Aspirin, Ipratropium, Lorazepam, Buspirone, Ibuprofen, Clonidine, Calcium, Diclofenac, Hydromorphone	18	7	1	0	1 YELLOW: Sertraline | ZOLOFT® At standard label-recommended dosage, sertraline levels are expected to be high, and adverse events may occur. Consider a 50% decrease of the initial dose and titrate based on the clinical response and tolerability. An alternative medication may also be considered. EVIDENCE LEVEL 1 7 GREEN: Normal Sensitivity to Aripiprazole (CYP2D6: Normal Metabolizer) Aripiprazole…	Yes	8	0	8 YELLOW: Sertraline & Ibuprofen MODERATE Selective serotonin reuptake inhibitors or serotonin-norepinephrine reuptake inhibitors and NSAIDs should be used concurrently with caution. Patients should be warned about the increased risk of bleeding and be educated about signs and symptoms of bleeding.If concurrent therapy is warranted, monitor patients receiving concurrent therapy for signs of blood…	n=7	Yes	8 CONTINUED, 10 DISCONTINUED, 2 NEW DRUGS ADDED, THEN 1 REMOVED.	Normal pharmacogenetic (PGx) reponse for to Aripiprazole, Topiramate, Ibuprofen, Clonidine, Pantoprazole, Diclofenac, Hydromorphone. MODERATE PGx for Sertraline | ZOLOFT® : "At standard label-recommended dosage, sertraline levels are expected to be high, and adverse events may occur. Consider a 50% decrease of the initial dose and titrate based on the clinical response and tolerability. An altern…
4125	*1/*1 Normal Metabolizer	Negative	La/La Normal Serotonin Transporter Expression	Fish Oil, Magnesium, Rosuvastatin, Vitamin B, Budesonide, Formoterol, Senna, Olmesartan, Zolpidem, Pregabalin, Oxycodone	11	3	1	0	1 YELLOW: Rosuvastatin | CRESTOR® Increased Myopathy Risk (SLCO1B1 521T>C T/C) The reduced SLCO1B1 function may result in elevated rosuvastatin plasma levels. Because the risk of myopathy increases in patients with high statin plasma levels, the use of high rosuvastatin doses in this patient should be avoided. If rosuvastatin is used in this patient, a closer monitoring of serum creatine kinase a…	Yes	2	0	2 YELLOW: Oxycodone & Zolpidem MODERATE Limit prescribing opioid analgesics with CNS depressants such as sleep drugs or tranquilizers to patients for whom alternatives are inadequate.If concurrent use is necessary, limit the dosages and duration of each drug to the minimum possible while achieving the desired clinical effect. If starting a CNS depressant (for an indication other than epilepsy) wi…	n=7	Yes	2 DISCONTINUED	Normal pharmacogenetic (PGx) reponse for to Oxycodone, Olmesartan and Pregabalin. Rosuvastatin | CRESTOR® Increased Myopathy Risk (SLCO1B1 521T>C T/C) - discontinued. DDIs observed for Oxycodone with Pregabalin or Zolpidem: "Monitor patients receiving concurrent opioids for gabapentinoid-related side effects, including CNS depression (e.g. somnolence, respiratory depression, sedation). The dosage…
4126	*1/*35 XN Ultra-Rapid Metabolizer	DUPLICATION (XN)	Indeterminate	Ambien, Baclofen, Hydrocodone, Paxil, Bupropion, Duloxetine	6	1	2	1	1 RED: Paxil | PAROXETINE Reduced Response to Paroxetine (CYP2D6: Ultra-Rapid Metabolizer) There is a risk for decreased efficacy at standard dosage. If a standard dose is prescribed to a CYP2D6 ultra-rapid metabolizer, suboptimal plasma concentrations of the drug are likely. Consider an alternative medication. EVIDENCE LEVEL 2 2 YELLOW: Possible Altered Response to Hydrocodone (CYP2D6: Ultra-Rap…	Yes	7	0	7 YELLOW: Hydrocodone & Baclofen MODERATE Limit prescribing opioid analgesics with CNS depressants such as muscle relaxants to patients for whom alternatives are inadequate.If concurrent use is necessary, limit the dosages and duration of each drug to the minimum possible while achieving the desired clinical effect. If starting a CNS depressant (for an indication other than epilepsy) with an opio…	n=2	Yes	2 CONTINUED, 3 DISCONTINUED, 1 SWITCHED and 1 NEW DRUG ADDED	Normal pharmacogenetic (PGx) reponse only to Duloxetine - Removal of Paxil after PGx report to remove one serious PGx: "There is a risk for decreased efficacy at standard dosage. If a standard dose is prescribed to a CYP2D6 ultra-rapid metabolizer, suboptimal plasma concentrations of the drug are likely. Consider an alternative medication." All 7 DDIs (MODERATE) removed by only maintaining Duloxe…
4127	*2/*4 Normal Metabolizer	Negative	Indeterminate	Morphine, Oxycodone	2	1	1	0	1 YELLOW: Morphine | MS CONTIN® Altered Response to Morphine (COMT: Low COMT Activity) The patient carries two COMT Val158Met variants, which translates to a reduced COMT function. The patient may require lower doses of morphine for adequate pain control. The dosing regimen needs to be individualized for each patient, taking into account the patient's prior analgesic treatment experience. EVIDENC…	No	0	0		n=2	Unknown - drug adherence data before PGx report	Unknown	No data
4128	*1/*1 Normal Metabolizer	Negative	S/La Decreased Serotonin Transporter Expression	Mometasone Furoate, Duloxetine, Testosterone, Lovastatin, Piroxicam, Potassium, Hydrochlorothiazide, Acetaminophen, Oxycodone, Losartan	10	4	1	0	1 YELLOW: Lovastatin | MEVACOR®, ALTOPREV®, ADVICOR® Altered Response to Lovastatin (CYP3A4: Intermediate Metabolizer) The genotype result indicates that the patient carries the CYP3A4*22 allele (this allele is associated with lower CYP3A4 enzyme activity). Preliminary studies have shown that patients carrying the CYP3A4*22 allele may achieve an optimal lipid control goal with lower lovastatin do…	Yes	3	0	3 YELLOW: Losartan & Potassium MODERATE Monitor serum potassium and adjust the dosage accordingly in patients receiving concurrent therapy with potassium supplements and ARBs. Losartan & Piroxicam MODERATE Patients maintained on ARBs should be monitored for a loss of blood pressure control and a change in renal function if an NSAID is added to their regimen. Patients receiving concurrent therapy …	n=3	Yes	9 CONTINUED, 1 DISCONTINUED, 3 NEW DRUGS ADDED, 2 REMOVED AGAIN	Normal pharmacogenetic (PGx) reponse for to Oxycodone, Piroxicam, Losartan and Duloxetine - Removal of Piroxicam after PGx report removed 2 DDIs (MODERATE: Losartan & Piroxicam MODERATE Patients maintained on ARBs should be monitored for a loss of blood pressure control and a change in renal function if an NSAID is added to their regimen. Patients receiving concurrent therapy may require higher d…
4129	*1/*4M Normal Metabolizer	Negative	S/La Decreased Serotonin Transporter Expression	Amitriptyline, Diclofenac, Methadone, Gabapentin, Clonazepam, Aripiprazole, Ibuprofen, Hydromorphone	8	8	0	0	8 GREEN: Amitriptyline | ELAVIL® Normal Amitriptyline Exposure (CYP2D6: Normal Metabolizer) The patient is predicted to be a normal CYP2D6 metabolizer which is likely to result in normal metabolism of amitriptyline to less active compounds. Psychiatric Conditions: Amitriptyline therapy can be prescribed according to standard recommended dosage and administration. Neuropathic Pain: Amitriptyline t…	Yes	0	0	8 YELLOW: Methadone & Aripiprazole MODERATE Medication assisted treatment (MAT) with buprenorphine or methadone is not contraindicated in patients taking CNS depressants; however, gradual tapering or decreasing to the lowest effective dose of the CNS depressant may be appropriate. Ensure that other health care providers prescribing other CNS depressants are aware of the patient's buprenorphine or…	n=8	Yes	4 DISCONTINUED, 1 NEW DRUG ADDED	Normal pharmacogenetic (PGx) reponse for to Amitriptyline (both for CYP2D6 anc C19), Ibuprofen, Hydromorphone, Gabapentin, Aripiprazole, Diclofenac, Clonazepam - Removal of Methadone, Aripiprazole, Ibuprofen and Diclofenac after PGx report left only 2 MODERATE DDIs from the original 8 MODERATE DDIs. 2 left for Hydromorphone & Clonazepam MODERATE: Limit prescribing opioid analgesics with CNS depre…
4130	*1/*1 Normal Metabolizer	Negative	S/La Decreased Serotonin Transporter Expression	Trazodone, Metoprolol, Atorvastatin, Enalapril Maleate, Metformin, Levothyroxine, Ibuprofen, Aspirin, Diclofenac, Methadone, Oxycodone, Fenofibrate, Insulin Glargine, Lidoderm	14	5	1	0	1 YELLOW: Atorvastatin | LIPITOR® The genotype result indicates that the patient carries the CYP3A4*22 allele (this allele is associated with lower CYP3A4 enzyme activity). Preliminary studies have shown that patients carrying the CYP3A4*22 allele may achieve an optimal lipid control goal with lower atorvastatin dose requirements. EVIDENCE LEVEL 2 5 GREEN: Normal Sensitivity to Diclofenac (CYP2C9…	Yes	6	1	1 RED: Trazodone & Methadone SERIOUS: The US manufacturer of trazodone states that concurrent use with agents known to prolong the QT interval should be avoided. If concurrent therapy is warranted, consider obtaining serum calcium, magnesium, and potassium levels and monitoring ECG at baseline and at regular intervals. Correct any electrolyte abnormalities. Instruct patients to report any irregul…	n=7	Yes	9 CONTINUED, 5 DISCONTINUED	Normal pharmacogenetic (PGx) reponse for to Oxycodone, Trazodone, Metoprolol, Ibuprofen and Diclofenac - MODERATE PGx for Atorvastatin: "Preliminary studies have shown that patients carrying the CYP3A4*22 allele may achieve an optimal lipid control goal with lower atorvastatin dose requirements." No further information on dosing or prescription of Atorvastatin but Trazodone, Aspirin, Enalapril, F…
4131	*1/*2 Normal Metabolizer	Negative	S/La Decreased Serotonin Transporter Expression	Aspirin, Morphine, Pregabalin, Diclofenac, Ibuprofen, Famotidine, Lurasidone, Acetaminophen, Oxycodone, Melatonin	10	5	1	0	1 YELLOW: Morphine | MS CONTIN® The patient carries one copy of the OPRM1 118A>G variant. Acute postoperative and cancer pain: the patient's genotype has been shown to be associated with possible reduced analgesia at standard morphine doses and decreased risk for nausea and vomiting during the first 24-hour postoperative period. Therefore, the patient may require higher doses of this drug. The do…	Yes	5	0	5 YELLOW: Pregabalin & Oxycodone MODERATE Monitor patients receiving concurrent opioids for gabapentinoid-related side effects, including CNS depression (e.g. somnolence, respiratory depression, sedation). The dosage of one or both agents may need to be reduced. Oxycodone & Lurasidone MODERATE Limit prescribing opioid analgesics with CNS depressants such as antipsychotics, including phenothiazine…	n=8	Yes	6 CONTINUED, 4 DISCONTINUED	Normal pharmacogenetic (PGx) reponse for to Oxycodone, Pregabalin, Lurasidone, Ibuprofen and Diclofenac - MODERATE PGx for Morphine: "The patient carries one copy of the OPRM1 118A>G variant. Acute postoperative and cancer pain: the patient's genotype has been shown to be associated with possible reduced analgesia at standard morphine doses and decreased risk for nausea and vomiting during the fi…
4171	*1/*1 Normal Metabolizer	Negative	Indeterminate	Meclizine, Omeprazole, Sodium, Albuterol, Advair, Duexis, Lyrica, Lidoderm, Zofran, Compazine, Hydroxyzine, Neurontin, Topamax, Promethazine, Mscontin, Phentermine, Roxicodone, Soma, Vitamin C, Movantik	20	6	2	0	2 YELLOW: Morphine | MS CONTIN® - Altered Response to Morphine (OPRM1: Altered OPRM1 Function). The patient carries one copy of the OPRM1 118A>G variant. Acute postoperative and cancer pain: the patient's genotype has been shown to be associated with possible reduced analgesia at standard morphine doses and decreased risk for nausea and vomiting during the first 24-hour postoperative period. Ther…	Yes	12	0	12 YELLOW: Combinations with prescribed Opioids - mainly with instruction to monitor: e.g. Monitor patients receiving concurrent opioids for gabapentinoid-related side effects, including CNS depression (e.g. somnolence, respiratory depression, sedation). The dosage of one or both agents may need to be reduced. Monitor patients receiving concurrent therapy for unusual dizziness or lightheadedness,…	n=5	Yes	13 CONTINUED, 7 DISCONTINUED	Normal pharmacogenetic (PGx) reponse for for Gabapentin, Pregabalin, Prilosec, Ondansetron, Oxycodone, Topiramate. 2 MODERATE PGxs for Morphine | MS CONTIN® "Altered Response to Morphine (OPRM1: Altered OPRM1 Function) The patient carries one copy of the OPRM1 118A>G variant. Acute postoperative and cancer pain: the patient's genotype has been shown to be associated with possible reduced analgesi…
4172	*1/*41 Normal Metabolizer	Negative	Indeterminate	Klonopin, Paxil, Remeron, Lidoderm, Invega, Pennsaid, Gabapentin, Roxicodone	8	7	0	0	7 GREEN: Gabapentin | NEURONTIN® Normal Response to Gabapentin Pharmacogenetic guidance: no genetically guided drug selection or dosing recommendations are available. Polypharmacy guidance: Gabapentin is eliminated primarily through renal excretion and is not metabolized by CYPs. Genetic variations in these metabolizing enzymes are not expected to affect its efficacy or toxicity profiles. Gabapen…	Yes	4	0	4 YELLOW: Roxicodone & Paxil MODERATE Patients receiving concurrent therapy with either benzhydrocodone, hydrocodone or oxycodone and a strong CYP2D6 inhibitor should be observed for decreased effectiveness of benzhydrocodone, hydrocodone or oxycodone. An alternative analgesic, such as morphine or nonopioid analgesics, may need to be considered. Roxicodone & Invega MODERATE Limit prescribing opio…	n=8	Yes	7 CONTINUED, 1 DISCONTINUED, 1 NEW DRUG ADDED	Normal pharmacogenetic (PGx) reponse for for Clonazepam, Diclofenac, Gabapentin, Paliperidone, Paroxetine, Mirtazapine and Oxycodone. 1 MODERATE DGI and 3 MODERATE DDIs observed with Oxycodone prescription and & Invega or Klonopin MODERATE: "Limit prescribing opioid analgesics with CNS depressants such as antipsychotics or benzodiazepines, including phenothiazine derivatives, to patients for whom…
4174	*1/*1 Normal Metabolizer	Negative	Indeterminate	Metformin, Januvia, Glyburide, Metoprolol, Aleve, Neurontin, Simvastatin, Cymbalta, Restoril, Norco	10	7	1	0	1 YELLOW: Simvastatin | ZOCOR® The genotype result indicates that the patient carries the CYP3A4*22 allele (this allele is associated with lower CYP3A4 enzyme activity). Preliminary studies have shown that patients carrying the CYP3A4*22 allele may achieve an optimal lipid control goal with lower simvastatin dose requirements. EVIDENCE LEVEL 2 7 GREEN: Normal Sensitivity to Naproxen Aleve | NAPRO…	Yes	5	0	5 YELLOW: Neurontin & Norco MODERATE Monitor patients receiving concurrent opioids for gabapentinoid-related side effects, including CNS depression (e.g. somnolence, respiratory depression, sedation). The dosage of one or both agents may need to be reduced. Norco & Restoril MODERATE Limit prescribing opioid analgesics with CNS depressants such as benzodiazepines to patients for whom alternatives …	n=1	Unknown - drug adherence data before PGx report	Unknown	No data
4175	*1/*4 Normal Metabolizer	Negative	Indeterminate	Acetaminophen, Multivitamins, Simvastatin, Valium, Levoxyl, Omeprazole, Morphine, Oxycodone	8	5	2	0	2 YELLOW: MS Contin | MORPHINE Altered Response to Morphine (OPRM1: Altered OPRM1 Function) The patient carries one copy of the OPRM1 118A>G variant. Acute postoperative and cancer pain: the patient's genotype has been shown to be associated with possible reduced analgesia at standard morphine doses and decreased risk for nausea and vomiting during the first 24-hour postoperative period. Therefor…	Yes	2	0	2 YELLOW: MS Contin & Valium MODERATE Limit prescribing opioid analgesics with CNS depressants such as benzodiazepines to patients for whom alternatives are inadequate.If concurrent use is necessary, limit the dosages and duration of each drug to the minimum possible while achieving the desired clinical effect. If starting a CNS depressant (for an indication other than epilepsy) with an opioid an…	n=5	Yes	8 CONTINUED, 1 DISCONTINUED, 1 NEW DRUG ADDED	Normal pharmacogenetic (PGx) reponse for for Diazepam, Omeprazole, Oxycodone and Simvastatin with 2 MODERATE PGxs for Morphine: "Altered Response to Morphine (OPRM1: Altered OPRM1 Function): The patient carries one copy of the OPRM1 118A>G variant. Acute postoperative and cancer pain: the patient's genotype has been shown to be associated with possible reduced analgesia at standard morphine doses…
4177	*4/*5 Poor Metabolizer	DELETION (*5)	Indeterminate	Metoprolol, Flexeril, Estradiol, Bactrim, Phenergan, Zanaflex, Dilaudid, Xanax, Fiorcet, Adderall, Methadone	11	4	2	1	1 RED: Metoprolol | LOPRESSOR® Significantly Increased Sensitivity to Metoprolol (CYP2D6: Poor Metabolizer) Based on the genotype result, this patient is at risk of excessive beta-blockade when taking metoprolol at standard dosage. Heart Failure: Consider alternative beta-blockers such as bisoprolol or carvedilol, or prescribe metoprolol at a lower dose. When compared to a normal metabolizer, a p…	Yes	17	2	2 RED: Acetaminophen / Butalbital / Caffeine (Fioricet) & Estradiol SERIOUS An alternative form of contraception may be required during concomitant administration with anticonvulsants and/or barbiturates. Depo medroxyprogesterone may be an alternative, since its effectiveness is not decreased by anticonvulsants.Patients receiving perampanel at doses of 12 mg/day should use alternative contracepti…	n=4	Yes	6 CONTINUED, 5 DISCONTINUED	Normal pharmacogenetic (PGx) reponse for for Alprazolam, Cyclobenzaprine, Hydromorphone and Sulfamethoxazole with SERIOUS PGx for Metoprolol | LOPRESSOR® : "Significantly Increased Sensitivity to Metoprolol (CYP2D6: Poor Metabolizer) Based on the genotype result, this patient is at risk of excessive beta-blockade when taking metoprolol at standard dosage. Heart Failure: Consider alternative beta-…
4179	*1/*1 Normal Metabolizer	Negative	S/S Low Serotonin Transporter Expression	Fentanyl	1	0	1	0	1 YELLOW: Fentanyl | ACTIQ® The patient carries one copy of the OPRM1 118A>G variant. Acute postoperative and cancer pain: the patient's genotype has been shown to be associated with reduced analgesia at standard fentanyl doses. Therefore, the patient may require higher doses of this drug. Because fentanyl has a narrow therapeutic window, it is advised to carefully titrate this drug to a tolerabl…	No	0	0		n=1	Unknown - drug adherence data before PGx report	Unknown	No data
4180	*1/*2 Normal Metabolizer	Negative	La/La Normal Serotonin Transporter Expression	Zantac, Colace, Levothyroxine, Ramipril, Lipitor, Metoprolol, Azmacort, Medrol, Sterapred, Plaquenil, Elta Plus Tar, Xanax, Lidoderm, Promethazine, Reglan, Lexapro, Protonix, Toradol, Percocet, Duragesic, Clonidine	21	11	1	0	1 YELLOW: Actiq | FENTANYL Altered Response to Fentanyl (OPRM1: Altered OPRM1 Function) The patient carries one copy of the OPRM1 118A>G variant. Acute postoperative and cancer pain: the patient's genotype has been shown to be associated with reduced analgesia at standard fentanyl doses. Therefore, the patient may require higher doses of this drug. Because fentanyl has a narrow therapeutic window…	Yes	16	3	3 RED: Metoclopramide (Reglan) & Escitalopram (Lexapro) SERIOUS If possible, consider alternatives to metoclopramide in patients receiving SSRI or SNRI therapy. If concurrent therapy is warranted, monitor patients for signs of extrapyramidal side effects (acute dystonic reaction, Parkinsonian symptoms, akathisia, tardive dyskinesia) and neuroleptic malignant syndrome. Symptoms unique to serotonin…	n=2	Unknown - drug adherence data before PGx report	Unknown	No data
4209	*1/*1 Normal Metabolizer	Negative	La/La Normal Serotonin Transporter Expression	Meloxicam, Lidoderm, Colchicine, Lidocaine, Voltaren, Zorvolex, Gabapentin, Percocet	8	6	0	0	6 GREEN: Colchicine | MITIGARE® Normal Response to Colchicine Pharmacogenetic guidance: Colchicine in eliminated both by renal excretion and metabolism. While 50% of the absorbed dose in eliminated unchanged in urine, less than 20% is metabolized by CYP3A4. Glucuronidation is also a metabolic pathway for colchicine. Colchicine is a substrate of P-glycoprotein (encoded by ABCB1 gene) and its efflu…	Yes	1	0	1 YELLOW: Gabapentin & Percocet MODERATE Monitor patients receiving concurrent opioids for gabapentinoid-related side effects, including CNS depression (e.g. somnolence, respiratory depression, sedation). The dosage of one or both agents may need to be reduced.	n=7	Yes	3 CONTINUED, 1 SWITCHED, 1 DISCONTINUED, 2 NEW DRUGS ADDED	Normal pharmacogenetic (PGx) reponse for for Colchicine, Diclofenac, Gabapentin, Meloxicam and Oxycodone with MODERATE DDI for Gabapentin & Percocet: "MODERATE: Monitor patients receiving concurrent opioids for gabapentinoid-related side effects". Gabapentin discontinued, removing DDI, Percocet switched to Hydromorphone (Dilaudid®, Exalgo®) without any indication of PGx or DDI. Temporary switch b…
4211	*1/*2 Normal Metabolizer	Negative	S/S Low Serotonin Transporter Expression	Promethazine, Elavil, Levothyroxine, Lyrica, Ms Contin, Percocet, Amitiza, Senna, Soma	9	5	1	0	1 YELLOW: MS Contin | MORPHINE The patient carries one copy of the OPRM1 118A>G variant. Acute postoperative and cancer pain: the patient's genotype has been shown to be associated with possible reduced analgesia at standard morphine doses and decreased risk for nausea and vomiting during the first 24-hour postoperative period. Therefore, the patient may require higher doses of this drug. The dos…	Yes	6	0	6 YELLOW: MS Contin & Promethazine MODERATE Limit prescribing opioid analgesics with CNS depressants such as antipsychotics, including phenothiazine derivatives, to patients for whom alternatives are inadequate.If concurrent use is necessary, limit the dosages and duration of each drug to the minimum possible while achieving the desired clinical effect. If starting a CNS depressant (for an indica…	n=8	Yes	8 CONTINUED, 1 DISCONTINUED, 2 NEW DRUGS ADDED	Normal pharmacogenetic (PGx) reponse for to Oxycodone, Pregabalin, Amitriptyline and Carisoprodol - MODERATE PGx for Morphine: "The patient carries one copy of the OPRM1 118A>G variant. Acute postoperative and cancer pain: the patient's genotype has been shown to be associated with possible reduced analgesia at standard morphine doses and decreased risk for nausea and vomiting during the first 24…
4212	*1/*1 Normal Metabolizer	Negative	S/S Low Serotonin Transporter Expression	Abilify, Aspirin, Atorvastatin, Combivent, Fluticasone, Lantus, Pioglitazone, Lunesta, Percocet, Humalog	10	2	1	0	1 YELLOW: Atorvastatin | LIPITOR® The genotype result indicates that the patient carries the CYP3A4*22 allele (this allele is associated with lower CYP3A4 enzyme activity). Preliminary studies have shown that patients carrying the CYP3A4*22 allele may achieve an optimal lipid control goal with lower atorvastatin dose requirements. EVIDENCE LEVEL 1 2 GREEN: Normal Sensitivity to Aripiprazole (CYP2…	Yes	4	0	4 YELLOW: Pioglitazone & HumaLOG MODERATE Patients receiving concurrent therapy should be monitored for cardiovascular adverse events. If signs and symptoms of congestive heart failure develop, patients should be treated according to current standards of care. Consideration should be given to lowering the dosage of or discontinuing pioglitazone. Pioglitazone & Lantus MODERATE Patients receiving c…	n=7	Yes	9 CONTINUED, 1 DISCONTINUED	Normal pharmacogenetic (PGx) reponse for for Aripiprazole and Oxycodone, MODERATE PGx WARNING for Atorvastatin: "Altered Response to Atorvastatin (CYP3A4: Intermediate Metabolizer)® Preliminary studies have shown that patients carrying the CYP3A4*22 allele may achieve an optimal lipid control goal with lower atorvastatin dose requirements." 2 out of 4 moderate DDIs removed with discontinuation of…
4213	*1/*2 Normal Metabolizer	Negative	La/La Normal Serotonin Transporter Expression	Roxicodone, Pantoprazole, Heparin, Lyrica, Flonase, Famotidine, Voltaren, Duragesic, Xylocaine	9	4	1	0	1 YELLOW: Duragesic | FENTANYL Altered Response to Fentanyl (OPRM1: Altered OPRM1 Function) The patient carries one copy of the OPRM1 118A>G variant. Acute postoperative and cancer pain: the patient's genotype has been shown to be associated with reduced analgesia at standard fentanyl doses. Therefore, the patient may require higher doses of this drug. Because fentanyl has a narrow therapeutic wi…	Yes	3	0	3 YELLOW: Lyrica & Duragesic MODERATE Monitor patients receiving concurrent opioids for gabapentinoid-related side effects, including CNS depression (e.g. somnolence, respiratory depression, sedation). The dosage of one or both agents may need to be reduced. Lyrica & Roxicodone MODERATE Monitor patients receiving concurrent opioids for gabapentinoid-related side effects, including CNS depression …	n=1	Unknown - drug adherence data before PGx report	Unknown	No data
4214	*5/*10 Intermediate Metabolizer	DELETION (*5)	S/S Low Serotonin Transporter Expression	Lipitor, Fenofibrate, Proair Hfa, Vitamin D3, Augmentin, Diclofenac, Copaxone, Ceftin, Fluocinonide, Paxil, Oxybutynin, Klonopin, Norco	13	6	2	0	2 YELLOW: Norco | HYDROCODONE The patient carries one copy of the OPRM1 118A>G variant. Acute postoperative and cancer pain: the patient's genotype has been shown to be associated with reduced analgesia and increased opioid side effects at standard or high hydrocodone doses. If the patient fails to respond to increased hydrocodone doses, an alternative opioid may be considered. EVIDENCE LEVEL 2 P…	Yes	4	0	4 YELLOW: Norco & Paxil MODERATE Patients receiving concurrent therapy with either benzhydrocodone, hydrocodone or oxycodone and a strong CYP2D6 inhibitor should be observed for decreased effectiveness of benzhydrocodone, hydrocodone or oxycodone. An alternative analgesic, such as morphine or nonopioid analgesics, may need to be considered. Norco & Klonopin MODERATE Limit prescribing opioid analg…	n=6	Yes	11 CONTINUED, 2 DISCONTINUED	Normal pharmacogenetic (PGx) reponse for to Oxybutynin, Atorvastatin, Clonazepam, Paroxetine and Diclofenac - MODERATE PGx for Hydrocodone: "Altered Response to Hydrocodone (OPRM1: Altered OPRM1 Function) Norco | HYDROCODONE The patient carries one copy of the OPRM1 118A>G variant. Acute postoperative and cancer pain: the patient's genotype has been shown to be associated with reduced analgesia a…
4215	*1/*1 Normal Metabolizer	Negative	La/La Normal Serotonin Transporter Expression	Temazepam, Paroxetine, Trazodone, Amlodipine, Lisinopril, Magnesium, Gabapentin, Soma, Ms Contin, Oxycodone, Ergocalciferol	11	4	2	0	2 YELLOW: MS Contin | MORPHINE The patient carries one copy of the OPRM1 118A>G variant. Acute postoperative and cancer pain: the patient's genotype has been shown to be associated with possible reduced analgesia at standard morphine doses and decreased risk for nausea and vomiting during the first 24-hour postoperative period. Therefore, the patient may require higher doses of this drug. The dos…	Yes	9	1	1 RED: Trazodone & Paroxetine SERIOUS Patients should be observed for increased adverse effects and clinical effects of tricyclic compounds or trazodone at the initiation of concurrent therapy with fluoxetine or paroxetine. Plasma concentrations of the tricyclic compound (e.g. imipramine/desipramine, amitriptyline/nortriptyline) should be monitored and the dosage adjusted accordingly.If fluoxetin…	n=5	Yes	3 NEW DRUGS ADDED, 4 DISCONTINUED, 1 SWITCHED	Normal pharmacogenetic (PGx) reponse for to Oxycodone, Gabapentin, Paroxetine and Trazodone - however SERIOUS DDI for Paroxetine and Trazodone. Both removed from medication list after PGx report. Gabapentin also removed after 2nd drug adherence test but patient still observed to be consuming it. Ketamine, Fentanyl and Hydrocodone added, while Soma, Morphine, Oxycodone, Gabapentin maintained. Hydr…
4216	*1/*1 Normal Metabolizer	Negative	S/S Low Serotonin Transporter Expression	Morphine, Percocet, Soma	3	2	1	0	1 YELLOW: Morphine | MS CONTIN® Altered Response to Morphine (OPRM1: Altered OPRM1 Function) The patient carries one copy of the OPRM1 118A>G variant. Acute postoperative and cancer pain: the patient's genotype has been shown to be associated with possible reduced analgesia at standard morphine doses and decreased risk for nausea and vomiting during the first 24-hour postoperative period. Therefo…	Yes	2	0	2 YELLOW: Percocet & Soma MODERATE Limit prescribing opioid analgesics with CNS depressants such as muscle relaxants to patients for whom alternatives are inadequate.If concurrent use is necessary, limit the dosages and duration of each drug to the minimum possible while achieving the desired clinical effect. If starting a CNS depressant (for an indication other than epilepsy) with an opioid anal…	n=8	Yes	3 CONTINUED, 1 NEW DRUG ADDED	Normal pharmacogenetic (PGx) reponse for for Carisoprodol and Oxycodone. 1 MODERATE PGx observed for Morphine: "Morphine | MS CONTIN® The patient carries one copy of the OPRM1 118A>G variant. Acute postoperative and cancer pain: the patient's genotype has been shown to be associated with possible reduced analgesia at standard morphine doses and decreased risk for nausea and vomiting during the fi…
4217	*1/*1 Normal Metabolizer	Negative	S/S Low Serotonin Transporter Expression	Lipitor, Actos, Lanoxin, Lasix, Requip, Bactrim, Minocin, Multivitamins, Motrin, Miralax, Calcium Carbonate, Minocycline, Synthroid, Voltaren, Lac-Hydrin, Oxycodone, Neurontin	11	4	1	0	1 YELLOW: Lipitor | ATORVASTATIN The genotype result indicates that the patient carries the CYP3A4*22 allele (this allele is associated with lower CYP3A4 enzyme activity). Preliminary studies have shown that patients carrying the CYP3A4*22 allele may achieve an optimal lipid control goal with lower atorvastatin dose requirements. EVIDENCE LEVEL 2 4 GREEN: Normal Sensitivity to Ibuprofen (CYP2C9: …	Yes	11	2	2 RED: Minocycline (Minocin) & Calcium Carbonate SERIOUS Administer tetracyclines at least two hours before or after the di- or trivalent cations.The US manufacturer of omadacycline states to fast for at least four hours, administer omadacycline, and then wait four hours before taking di- or trivalent cations. Digoxin (Lanoxin) & Sulfamethoxazole / Trimethoprim (Bactrim) SERIOUS The manufacturer …	n=6	Yes	3 DISCONTINUED	Normal pharmacogenetic (PGx) reponse for to Oxycodone, Gabapentin, Diclofenac, Ibuprofen - Lipitor showed MODERATE warning: "Altered Response to Atorvastatin (CYP3A4: Intermediate Metabolizer) Lipitor | ATORVASTATIN The genotype result indicates that the patient carries the CYP3A4*22 allele (this allele is associated with lower CYP3A4 enzyme activity). Preliminary studies have shown that patients…
4218	*1/*1 Normal Metabolizer	Negative	S/S Low Serotonin Transporter Expression	Flomax, Prilosec, Simvastatin, Levoxyl, Amantadine, Sinemet, Testosterone, Aspirin, B12, Fish Oil, Multivitamins	11	2	1	0	1 YELLOW: Simvastatin | ZOCOR® Altered Response to Simvastatin (CYP3A4: Intermediate Metabolizer) The genotype result indicates that the patient carries the CYP3A4*22 allele (this allele is associated with lower CYP3A4 enzyme activity). Preliminary studies have shown that patients carrying the CYP3A4*22 allele may achieve an optimal lipid control goal with lower simvastatin dose requirements. EVI…	No	0	0		n=2	Unknown - drug adherence data before PGx report	Unknown	No data
4219	*1/*1 Normal Metabolizer	Negative	S/S Low Serotonin Transporter Expression	Vitamin D3, Oxycodone, Soma, Topiramate, Xanax, Lidoderm, Voltaren, Relafen	8	5	1	0	1 YELLOW: Soma | CARISOPRODOL- CYP2C19 poor metabolizers have a lower capacity to metabolize carisoprodol to meprobamate, and may therefore have an increased risk of developing concentration-dependent side effects such as drowsiness and hypotension when receiving standard doses of carisoprodol. Carisoprodol should be used with caution in patients with reduced CYP2C19 activity. Because there is in…	Yes	2	0	2 YELLOW: Oxycodone & Xanax MODERATE Limit prescribing opioid analgesics with CNS depressants such as benzodiazepines to patients for whom alternatives are inadequate.If concurrent use is necessary, limit the dosages and duration of each drug to the minimum possible while achieving the desired clinical effect. If starting a CNS depressant (for an indication other than epilepsy) with an opioid ana…	n=5	Yes	1 NEW DRUG ADDED, 2 DISCONTINUED	Normal pharmacogenetic (PGx) reponse for for Alprazolam, Oxycodone, Relafen, Topiramate and Diclofenac with MODERATE PGx for Carisoprodol: Altered Sensitivity to Carisoprodol (CYP2C19: Poor Metabolizer): "CYP2C19 poor metabolizers have a lower capacity to metabolize carisoprodol to meprobamate, and may therefore have an increased risk of developing concentration-dependent side effects such as dro…
4220	*1/*1 Normal Metabolizer	Negative	S/La Decreased Serotonin Transporter Expression	Toprol, Advil, Centrum, Grape Seed, Losartan, Aleve, Senna	7	4	0	0	4 GREEN: Advil | IBUPROFEN Individuals with a normal CYP2C9 activity (i.e normal metabolizers) can be prescribed ibuprofen according to standard label recommended-dosage and administration. EVIDENCE LEVEL 2 Normal Sensitivity to Naproxen Aleve | NAPROXEN Pharmacogenetic guidance: UGT2B7 is responsible for hepatic naproxen acyl glucuronidation, which is the primary elimination pathway for this dru…	Yes	4	0	4 YELLOW: Losartan & Aleve MODERATE Patients maintained on ARBs should be monitored for a loss of blood pressure control and a change in renal function if an NSAID is added to their regimen. Patients receiving concurrent therapy may require higher doses of ARBs. If blood pressure control cannot be achieved or if the patient's renal function deteriorates, the NSAID may need to be discontinued. Pat…	n=1	Unknown - drug adherence data before PGx report	Unknown	No data
4221	*10/*35 Normal Metabolizer	Negative	S/La Decreased Serotonin Transporter Expression	Buspar, Gabapentin, Morphine, Oxycodone	4	2	1	0	1 YELLOW: Morphine | MS CONTIN® The patient carries one copy of the OPRM1 118A>G variant. Acute postoperative and cancer pain: the patient's genotype has been shown to be associated with possible reduced analgesia at standard morphine doses and decreased risk for nausea and vomiting during the first 24-hour postoperative period. Therefore, the patient may require higher doses of this drug. The do…	Yes	2	0	2 YELLOW: Gabapentin & Oxycodone MODERATE Monitor patients receiving concurrent opioids for gabapentinoid-related side effects, including CNS depression (e.g. somnolence, respiratory depression, sedation). The dosage of one or both agents may need to be reduced. Gabapentin & Morphine MODERATE Monitor patients receiving concurrent opioids for gabapentinoid-related side effects, including CNS depre…	n=1	Unknown - drug adherence data before PGx report	Unknown	No data
4222	*1/*2 Normal Metabolizer	Negative	La/La Normal Serotonin Transporter Expression	Furosemide, Klor-Con, Simvastatin, Albuterol, Lantus, Lisinopril, Diphenhydramine, Escitalopram, Isosorbide, Metoprolol, Alprazolam, Naprosyn, Neurontin, Methadone, Norco, Soma	16	7	2	0	2 YELLOW: Norco | HYDROCODONE The patient carries one copy of the OPRM1 118A>G variant. Acute postoperative and cancer pain: the patient's genotype has been shown to be associated with reduced analgesia and increased opioid side effects at standard or high hydrocodone doses. If the patient fails to respond to increased hydrocodone doses, an alternative opioid may be considered. EVIDENCE LEVEL 2 A…	Yes	16	1	1 RED: Methadone & Escitalopram SERIOUS Concurrent use of methadone with other agents known to prolong the QT interval should be approached with extreme caution.If concurrent therapy is warranted, consider obtaining serum calcium, magnesium, and potassium levels and monitoring ECG at baseline and at regular intervals. Correct any electrolyte abnormalities. Instruct patients to report any irregula…	n=6	Yes	3 CONTINUED, 13 DISCONTINUED, 1 ADDED BACK IN (Alprazolam)	Normal pharmacogenetic (PGx) reponse for for Alprazolam, Carisoprodol, Escitalopram, Metoprolol, Naproxen and Gabapentin with MODERATE PGxs for Hydrocodone and Simvastatin: "Norco | HYDROCODONE The patient carries one copy of the OPRM1 118A>G variant. Acute postoperative and cancer pain: the patient's genotype has been shown to be associated with reduced analgesia and increased opioid side effect…
4223	*1/*1 Normal Metabolizer	Negative	S/S Low Serotonin Transporter Expression	Amlodipine, Metoprolol, Duexis, Percocet	4	2	0	0	2 GREEN: Metoprolol | LOPRESSOR® Metoprolol can be prescribed at standard label-recommended dosage and administration. Selection of proper dosage requires individual titration. EVIDENCE LEVEL 1 Normal Response to Oxycodone (CYP2D6: Normal Metabolizer) Percocet | OXYCODONE Oxycodone can be prescribed at standard label-recommended dosage and administration.	Yes	1	0	1 YELLOW: Duexis & Metoprolol MODERATE Monitor patient's blood pressure and adjust the dose of the beta-blocker as needed.	n=8	Yes	1 CONTINUED, 1 DISCONTINUED, 2 NEW DRUGS ADDED	Normal response to PGxs for Percocet and Metoprolol with 1 DDI (MODERATE): Duexis & Metoprolol: Monitor patient's blood pressure and adjust the dose of the beta-blocker as needed. Patient observed to be taking Gabapentin: DDI with Percocet MODERATE" "Monitor patients receiving concurrent opioids for gabapentinoid-related side effects, including CNS depression (e.g. somnolence, respiratory depress…
4224	*2/*4 Normal Metabolizer	Negative	Indeterminate	Ditropan	1	1	0	0	1 GREEN: Ditropan | OXYBUTYNIN Normal Response to Oxybutynin Pharmacogenetic guidance: no genetically guided drug selection or dosing recommendations are available. Polypharmacy guidance: Oxybutynin is extensively metabolized in humans by CYP3A4, and coadministration of a CYP3A4 strong inhibitor (itraconazole) increases oxybutynin serum concentrations. Therefore, use caution when prescribing this…	No	0	0		n=0	Unknown - drug adherence data before PGx report	Unknown	No data
4242	*2/*10 Normal Metabolizer	Negative	S/S Low Serotonin Transporter Expression	Unknown	0	0	0	0	None - no medication list provided	No	0	0		n=2	Yes	2 NEW DRUGS ADDED	No initial medications prescribed - after PGx report Hydrocodone (Norco) and Butabarbital prescribed. Norco not ideal: "OPRM1 Altered OPRM1 Function The genotype may not yield therapeutic benefits and may be associated with increased risk of adverse effects. May consider an alternative medication." Butabarbital not taken by patient. Gabapentin, Clonazepam and Venlafaxine observed in drug adherenc…
4246	*1/*1 Normal Metabolizer	Negative	La/La Normal Serotonin Transporter Expression	Cortisporin, Tums, Depo-Provera, Restasis, Miacalcin, Halcion, Soma, Imitrex	9	1	0	0	1 GREEN: Soma | CARISOPRODOL Carisoprodol can be prescribed at standard label-recommended dosage and administration.	No	0	0		n=3	Yes	9 CONTINUED	Normal response to PGxs for Carisoprodol with no DDIs combined with Halcion or any other medications in original medication list - continued medication and ceased Carisoprodol in last 2 drug adherence reports.
4247	*1/*1 Normal Metabolizer	Negative	La/La Normal Serotonin Transporter Expression	Calcium Acetate, Lisinopril, Famotidine, Atorvastatin, Phenytoin Sodium, Sertraline, Carvedilol, Doxazosin, Oxycodone, Duloxetine	10	6	1	0	1 YELLOW: Atorvastatin | LIPITOR® The genotype result indicates that the patient carries the CYP3A4*22 allele (this allele is associated with lower CYP3A4 enzyme activity). Preliminary studies have shown that patients carrying the CYP3A4*22 allele may achieve an optimal lipid control goal with lower atorvastatin dose requirements. EVIDENCE LEVEL 1 6 GREEN: Normal Sensitivity to Carvedilol (CYP2D6…	Yes	2	0	2 YELLOW: Oxycodone & Phenytoin MODERATE Patients maintained on alfentanil, benzhydrocodone, buprenorphine, fentanyl, hydrocodone, levomethadyl, methadone, morphine, oxycodone, papaveretum, and sufentanil may require dosage adjustments if a strong CYP3A4 inducer is initiated or discontinued. The effects of the interaction may last for several weeks after the discontinuation of the inducer.Patient…	n=2	Yes	1 CONTINUED, 2 NEW DRUGS OBSERVED	Normal response to PGxs for 6 medications, MODERATE PGx Warning for Atorvastatin | LIPITOR®: "The genotype result indicates that the patient carries the CYP3A4*22 allele (this allele is associated with lower CYP3A4 enzyme activity). Preliminary studies have shown that patients carrying the CYP3A4*22 allele may achieve an optimal lipid control goal with lower atorvastatin dose requirements." Oxyco…
4248	*1/*1 Normal Metabolizer	Negative	La/La Normal Serotonin Transporter Expression	Senokot, Amlodipine, Zoloft, Hyzaar, Cipro, Phenergan, Potassium, Fiorinal, Gabapentin, Halcion, Ms Contin, Norco, Soma	14	2	4	0	4 YELLOW: MS Contin | MORPHINE The patient carries one copy of the OPRM1 118A>G variant. Acute postoperative and cancer pain: the patient's genotype has been shown to be associated with possible reduced analgesia at standard morphine doses and decreased risk for nausea and vomiting during the first 24-hour postoperative period. Therefore, the patient may require higher doses of this drug. The dos…	Yes	11	0	11 YELLOW: Fiorinal & Phenergan MODERATE Respiration and blood pressure should be closely monitored in patients receiving concurrent barbiturate and phenothiazine therapy. The dosage of the barbiturate may need to be adjusted in patients receiving barbiturates for indications other than anticonvulsant use.One US manufacturer of chlorpromazine recommends a barbiturate dosage reduction of one-fourt…	n=5	Yes	7 CONTINUED, 7 DISCONTINUED	Normal pharmacogenetic (PGx) reponse for for Gabapentin, Hyzaar, but MODERATE warning for Hydrocodone, MS Contin, Carisoprodol, Sertraline: "The patient carries one copy of the OPRM1 118A>G variant. Acute postoperative and cancer pain: the patient's genotype has been shown to be associated with possible reduced analgesia at standard morphine doses and decreased risk for nausea and vomiting during…
4249	*1/*1 Normal Metabolizer	Negative	S/S Low Serotonin Transporter Expression	Lisinopril, Venlafaxine, Hydrocodone	3	1	1	0	1 YELLOW: Hydrocodone | VICODIN® EVIDENCE LEVEL 1 The patient carries one copy of the OPRM1 118A>G variant. Acute postoperative and cancer pain: the patient's genotype has been shown to be associated with reduced analgesia and increased opioid side effects at standard or high hydrocodone doses. If the patient fails to respond to increased hydrocodone doses, an alternative opioid may be considered…	No	0	0		n=3	Yes	1 CONTINUED, 1 SWITCH, 1 NEW DRUG ADDED	Normal pharmacogenetic (PGx) reponse for for Venlafaxine, but MODERATE warning for Hydrocodone: "The patient carries one copy of the OPRM1 118A>G variant. Acute postoperative and cancer pain: the patient's genotype has been shown to be associated with reduced analgesia and increased opioid side effects at standard or high hydrocodone doses." Switch to Tramadol and Gabapentin prescription (GREEN w…
4250	*1/*5 Normal Metabolizer	DELETION (*5)	La/La Normal Serotonin Transporter Expression	Excedrin, Eliquis, Levothyroxine, Metoprolol	4	2	0	0	2 GREEN: Eliquis | APIXABAN Pharmacogenetic guidance: Apixaban is not extensively metabolized and only ~20% of the dose is metabolized primarily by CYP3A4 and CYP3A5, with minor contributions from CYP1A2 and CYP2J2. This drug is a substrate for the efflux transport proteins Pgp (ABCB1) and BCRP (ABCG2). While these enzymes and transporters are polymorphic, genetic variations are unlikely to have …	Yes	0	1	1 RED: Apixaban (Eliquis) & Aspirin/Paracetamol/Caffeine (Excedrin) SERIOUS Patients requiring concurrent therapy with apixaban and an antiplatelet agent should be closely monitored for signs of bleeding. Monitor patients receiving concurrent therapy for signs of blood loss, including decreased hemoglobin and/or hematocrit, fecal occult blood, and/or decreased blood pressure and promptly evaluate…	n=2	Yes	4 DISCONTINUED, 3 NEW DRUGS ADDED	Normal pharmacogenetic (PGx) reponse for for Eliquis and Metoprolol, however RED DDI for Eliquis and Excedrin: "Patients requiring concurrent therapy with apixaban and an antiplatelet agent should be closely monitored for signs of bleeding. Monitor patients receiving concurrent therapy for signs of blood loss, including decreased hemoglobin and/or hematocrit, fecal occult blood, and/or decreased …
4251	*1/*2 Normal Metabolizer	Negative	S/S Low Serotonin Transporter Expression	Cialis, Lidoderm, Furosemide, Ketorolac, Ms Contin, Hydrocodone, Soma, Lexapro, Halcion, Duexis	10	3	3	0	3 YELLOW: Hydrocodone | VICODIN® The patient carries one copy of the OPRM1 118A>G variant. Acute postoperative and cancer pain: the patient's genotype has been shown to be associated with reduced analgesia and increased opioid side effects at standard or high hydrocodone doses. If the patient fails to respond to increased hydrocodone doses, an alternative opioid may be considered. EVIDENCE LEVEL …	Yes	8	1	1 RED: Ketorolac (Acuvail) & Duexis (Famotidine/Ibuprofen) SERIOUS Manufacturers of ketorolac state that concurrent use of ketorolac with either other NSAIDs or aspirin is contraindicated.If concurrent therapy is deemed medically necessary, monitor patients receiving concurrent therapy for signs of blood loss, including decreased hemoglobin, hematocrit, fecal occult blood, and/or decreased blood …	n=4	Yes	6 CONTINUED, 4 DISCONTINUED	Normal pharmacogenetic (PGx) reponse for for Carisoprodol, Toradol, Tadalafil, PGx YELLOW for Morphine and Hydrocodone: "Altered Response (OPRM1: Altered OPRM1 Function) The patient carries one copy of the OPRM1 118A>G variant. Acute postoperative and cancer pain: the patient's genotype has been shown to be associated with reduced analgesia and increased opioid side effects at standard or high hy…
4252	*1/*1 Normal Metabolizer	Negative	S/S Low Serotonin Transporter Expression	Albuterol, Coumadin, Plaquenil, Prednisone, Percocet	5	2	0	0	2 GREEN: Coumadin | WARFARIN Altered Response to Warfarin (CYP2C9 *1/*1; VKORC1 -1639G>A G/G) When initiating warfarin treatment for indications with a target INR of 2-3, consider one of the following methods to estimate dosing requirements: FDA Label: CYP2C9 and VKORC1 genotype results indicate an expected therapeutic dose of 5-7 mg/day. Pharmacogenomics algorithms/calculators available at www.w…	Yes	2	0	2 YELLOW: Coumadin & Percocet MODERATE Patients receiving routine acetaminophen at dosages greater than 2 grams/day with coumarin anticoagulants should be closely monitored for changes in anticoagulant effects. The dosage of the anticoagulant may need to be adjusted.Patients receiving coumarin anticoagulants should be counseled on the use of acetaminophen. Coumadin & Prednisone MODERATE The patie…	n=18	Yes	1 CONTINUED, 3 DISCONTINUED, 1 SWITCHED, 2 NEW DRUGS ADDED	Normal pharmacogenetic (PGx) reponse for for Oxycodone and Altered Response to Warfarin (CYP2C9 *1/*1; VKORC1 -1639G>A G/G) Coumadin | WARFARIN: When initiating warfarin treatment for indications with a target INR of 2-3, consider one of the following methods to estimate dosing requirements: FDA Label: CYP2C9 and VKORC1 genotype results indicate an expected therapeutic dose of 5-7 mg/day. Warfari…
4253	*1/*2 Normal Metabolizer	Negative	S/S Low Serotonin Transporter Expression	Tramadol, Tylenol, Duloxetine, Hydroxychloroquine, Baclofen, Aspirin, Percocet, Pantoprazole	8	4	0	0	4 GREEN: Duloxetine | CYMBALTA® Normal Sensitivity to Duloxetine (CYP2D6: Normal Metabolizer) Duloxetine can be prescribed at standard label-recommended dosage and administration. EVIDENCE LEVEL 1 Normal/Increased Response to Pantoprazole (CYP2C19: Intermediate Metabolizer) Pantoprazole | PROTONIX® Pantoprazole can be prescribed at standard label-recommended dosage and administration. A positive …	Yes	4	0	4 YELLOW: Duloxetine & Aspirin MODERATE Selective serotonin reuptake inhibitors or serotonin-norepinephrine reuptake inhibitors and NSAIDs should be used concurrently with caution. Patients should be warned about the increased risk of bleeding and be educated about signs and symptoms of bleeding.If concurrent therapy is warranted, monitor patients receiving concurrent therapy for signs of blood l…	n=1	Unknown - drug adherence data before PGx report	Unknown	No data
4254	*1/*1 Normal Metabolizer	Negative	S/S Low Serotonin Transporter Expression	Hydrocodone / Acetaminophen, Flexeril	2	1	1	0	1 YELLOW: Hydrocodone / Acetaminophen | HYDROCODONE Altered Response to Hydrocodone (OPRM1: Altered OPRM1 Function) The patient carries one copy of the OPRM1 118A>G variant. Acute postoperative and cancer pain: the patient's genotype has been shown to be associated with reduced analgesia and increased opioid side effects at standard or high hydrocodone doses. If the patient fails to respond to in…	Yes	1	0	1 YELLOW: Hydrocodone / Acetaminophen & Flexeril MODERATE Limit prescribing opioid analgesics with CNS depressants such as muscle relaxants to patients for whom alternatives are inadequate.If concurrent use is necessary, limit the dosages and duration of each drug to the minimum possible while achieving the desired clinical effect. If starting a CNS depressant (for an indication other than epilep…	n=1	Unknown - drug adherence data before PGx report	Unknown	No data
4255	*1/*10 Normal Metabolizer	Negative	La/La Normal Serotonin Transporter Expression	Fareston, Oxycodone, Savella, Compazine, Paxil, Methocarbamol, Abilify, Dilaudid, Zofran, Tizanidine	10	8	1	0	1 YELLOW: Tizanidine | ZANAFLEX® There is little evidence regarding the impact of CYP1A2 genetic variants on tizanidine response. Smokers may be at risk for nonresponse and may require higher doses. There is an association between high tizanidine plasma concentrations and the risk of hypotension and excessive sedation. Therefore, careful monitoring is recommended during dosing adjustment. Smoking…	Yes	13	1	1 RED: Toremifene (Fareston) & Prochlorperazine (Compazine) SERIOUS The US manufacturer of toremifene states that concurrent use with prochlorperazine should be avoided. If treatment with an agent known to prolong the QT interval is required, toremifene therapy should be interrupted. If it is not possible to interrupt toremifene therapy, patients should be closely monitored. Electrocardiograms (E…	n=8	Yes	7 DISCONTINUED, 3 CONTINUED, SWITCH TO 2 DRUGS ONLY	Normal pharmacogenetic (PGx) reponse for for all drugs except Tizanidine - Possible Non-Response to Tizanidine (CYP1A2: Normal Metabolizer - Higher Inducibility) Tizanidine | ZANAFLEX®"There is little evidence regarding the impact of CYP1A2 genetic variants on tizanidine response. Smokers may be at risk for nonresponse and may require higher doses. There is an association between high tizanidine …
4256	*1/*1 Normal Metabolizer	Negative	La/La Normal Serotonin Transporter Expression	Duexis, Gabapentin, Percocet	3	2	0	0	2 GREEN: Gabapentin | NEURONTIN® Pharmacogenetic guidance: no genetically guided drug selection or dosing recommendations are available. Polypharmacy guidance: Gabapentin is eliminated primarily through renal excretion and is not metabolized by CYPs. Genetic variations in these metabolizing enzymes are not expected to affect its efficacy or toxicity profiles. Gabapentin can be prescribed at stand…	Yes	1	0	1 YELLOW: Gabapentin & Percocet MODERATE Monitor patients receiving concurrent opioids for gabapentinoid-related side effects, including CNS depression (e.g. somnolence, respiratory depression, sedation). The dosage of one or both agents may need to be reduced.	n=11	Yes	3 NEW DRUGS ADDED, 2 DISCONTINUED, 1 CONTINUED, 1 NEW ADDED	Patient initially showed positive drug adherence results for Cocaine, Alcohol, Trazodone and Oxycodone 2016, Eventually prescribed Gabapentin, Percocet and Duexis in 2017, correct action if monitoring patient receiving concurrent opioids for gabapentinoid-related side effects. Continuous prescription of Gabapentin and Oxycodone with multiple drug adherence tests to check for illicits (Cocaine, Me…
4257	*1/*10 Normal Metabolizer	Negative	La/La Normal Serotonin Transporter Expression	Norco, Omeprazole, Vitamin D3, Xanax, Duloxetine, Ms Contin	6	3	2	0	2 YELLOW: MS Contin | MORPHINE Altered Response to Morphine (OPRM1: Altered OPRM1 Function) The patient carries one copy of the OPRM1 118A>G variant. Acute postoperative and cancer pain: the patient's genotype has been shown to be associated with possible reduced analgesia at standard morphine doses and decreased risk for nausea and vomiting during the first 24-hour postoperative period. Therefor…	Yes	2	0	2 YELLOW: Norco or MS Contin & Xanax MODERATE Limit prescribing opioid analgesics with CNS depressants such as benzodiazepines to patients for whom alternatives are inadequate.If concurrent use is necessary, limit the dosages and duration of each drug to the minimum possible while achieving the desired clinical effect. If starting a CNS depressant (for an indication other than epilepsy) with an o…	n=1	Unknown - drug adherence data before PGx report	Unknown	No data
4260	*1/*1 Normal Metabolizer	Negative	S/S Low Serotonin Transporter Expression	Opana, Roxicodone, Topamax, Methylphenidate, Clonazepam, Zolpidem, Metformin	7	4	1	0	1 YELLOW: Methylphenidate | RITALIN®, APTENSIO XR®, CONCERTA®, METADATE ER®, QUILLIVANT ER® Decreased Response to Methylphenidate (COMT: Intermediate COMT Activity) The patient's genotype result predicts a less optimal response to methylphenidate. Dosage should be individualized according to the needs and response of the patient. Therapy should be initiated in small doses, with gradual weekly inc…	Yes	5	0	5 YELLOW: Roxicodone & Clonazepam MODERATE Limit prescribing opioid analgesics with CNS depressants such as benzodiazepines to patients for whom alternatives are inadequate.If concurrent use is necessary, limit the dosages and duration of each drug to the minimum possible while achieving the desired clinical effect. If starting a CNS depressant (for an indication other than epilepsy) with an opio…	n=7	Yes	6 CONTINUED, 1 DISCONTINUED	Normal pharmacogenetic (PGx) reponse for for Clonazepam, Topiramate, Oxymorphone and Oxycodone. 1 MODERATE PGx observed for Methylphenidate | RITALIN: "The patient's genotype result predicts a less optimal response to methylphenidate. Dosage should be individualized according to the needs and response of the patient. Therapy should be initiated in small doses, with gradual weekly increments." Con…
4261	*1/*1 Normal Metabolizer	Negative	S/S Low Serotonin Transporter Expression	Losartan, Lidoderm, Valium, Naprosyn, Omeprazole, Gabapentin, Ambien, Norco	8	5	1	0	1 YELLOW: Norco | HYDROCODONE The patient carries one copy of the OPRM1 118A>G variant. Acute postoperative and cancer pain: the patient's genotype has been shown to be associated with reduced analgesia and increased opioid side effects at standard or high hydrocodone doses. If the patient fails to respond to increased hydrocodone doses, an alternative opioid may be considered. EVIDENCE LEVEL 2 2…	Yes	4	0	4 YELLOW: Norco & Ambien MODERATE Limit prescribing opioid analgesics with CNS depressants such as sleep drugs or tranquilizers to patients for whom alternatives are inadequate.If concurrent use is necessary, limit the dosages and duration of each drug to the minimum possible while achieving the desired clinical effect. If starting a CNS depressant (for an indication other than epilepsy) with an …	n=6	Yes	1 CONTINUED, DISCONTINUED 3, ADDED 1 NEW DRUG	Normal pharmacogenetic (PGx) reponse for for all drugs except Norco - "The patient carries one copy of the OPRM1 118A>G variant. Acute postoperative and cancer pain: the patient's genotype has been shown to be associated with reduced analgesia and increased opioid side effects at standard or high hydrocodone doses. If the patient fails to respond to increased hydrocodone doses, an alternative opi…
4262	*1/*2 Normal Metabolizer	Negative	S/La Decreased Serotonin Transporter Expression	Actonel, Albuterol Sulfate, Calcium, Glucophage, Imuran, Lasix, Potassium, Prednisone, Premarin, Provigil, Soma, Spiriva With Handihaler, Zoloft, Temovate, Eliquis, Neupro, Promethazine, Klonopin, Roxicodone, Adderall, Lidoderm, Aldactone, Aspirin, Amitriptyline, Oxycontin	25	10	0	0	10 GREEN: Adderall | AMPHETAMINE Amphetamine can be prescribed at standard label-recommended dosage and administration. Individualize the dosage according to the therapeutic needs and response of the patient. EVIDENCE LEVEL 2 Good Response to Amphetamine salts (COMT: Intermediate COMT Activity) Adderall | AMPHETAMINE The patient's genotype result predicts a favorable response to amphetamine stimu…	Yes	15	4	4 RED: Potassium & Spironolactone (Aldactone) SERIOUS If both drugs are administered, monitor potassium levels. Adjust the dose of the drugs accordingly. This combination should probably be avoided if possible. Apixaban (Eliquis) & Aspirin SERIOUS Patients requiring concurrent therapy with apixaban and an antiplatelet agent should be closely monitored for signs of bleeding. Monitor patients recei…	n=4	Yes	3 CONTINUED, 8 DISCONTINUED	Normal pharmacogenetic (PGx) reponse for for all drugs according to PGx report. DDI showed 4 RED interactions - removal of Amphetamine (Adderrall), Aspirin, Aldactone and Albuterol allows continuation of Amitriptyline observed in future drug ahderence reports together with Oxycodone throughout.
4268	*1/*1 Normal Metabolizer	Negative	Indeterminate	Percocet, Trazodone, Valium, Ambien	4	3	0	0	3 GREEN: Percocet | OXYCODONE Oxycodone can be prescribed at standard label-recommended dosage and administration. EVIDENCE LEVEL 2 Normal Response to Trazodone Trazodone | OLEPTRO® Pharmacogenetic guidance: Trazodone is metabolized to its active metabolite m-chlorophenylpiperazine by CYP3A4. This metabolite which may contribute to adverse events, is further metabolized by CYP2D6. The impact of g…	Yes	2	0	2 YELLOW: Percocet & Valium MODERATE Limit prescribing opioid analgesics with CNS depressants such as benzodiazepines to patients for whom alternatives are inadequate.If concurrent use is necessary, limit the dosages and duration of each drug to the minimum possible while achieving the desired clinical effect. If starting a CNS depressant (for an indication other than epilepsy) with an opioid ana…	n=1	Unknown - drug adherence data before PGx report	Unknown	No data
4270	*1/*1 Normal Metabolizer	Negative	S/S Low Serotonin Transporter Expression	Soma, Prozac, Wellbutrin, Acyclovir, Folic Acid, Docusate Sodium, Lorazepam, Lyrica, Ambien, Phenergan, Pantoprazole, Imitrex, Percocet	13	4	1	0	1 YELLOW: Soma | CARISOPRODOL CYP2C19 poor metabolizers have a lower capacity to metabolize carisoprodol to meprobamate, and may therefore have an increased risk of developing concentration-dependent side effects such as drowsiness and hypotension when receiving standard doses of carisoprodol. Carisoprodol should be used with caution in patients with reduced CYP2C19 activity. Because there is ins…	Yes	9	0	9 YELLOW: Lyrica & Percocet MODERATE Monitor patients receiving concurrent opioids for gabapentinoid-related side effects, including CNS depression (e.g. somnolence, respiratory depression, sedation). The dosage of one or both agents may need to be reduced. Percocet & Soma MODERATE Limit prescribing opioid analgesics with CNS depressants such as muscle relaxants to patients for whom alternatives …	n=1	Unknown - drug adherence data before PGx report	Unknown	No data
4273	*1/*1 Normal Metabolizer	Negative	S/S Low Serotonin Transporter Expression	Lipitor, Zofran, Gabapentin, Claritin, Polyethylene Glycols, Pilocarpine, Flonase, Aspirin, Lasix, Verapamil, Albuterol, Cymbalta, Baclofen	13	2	2	0	2 YELLOW: Lipitor | ATORVASTATIN The genotype result indicates that the patient carries the CYP3A4*22 allele (this allele is associated with lower CYP3A4 enzyme activity). Preliminary studies have shown that patients carrying the CYP3A4*22 allele may achieve an optimal lipid control goal with lower atorvastatin dose requirements. EVIDENCE LEVEL 2 Lack of Benefit from Ondansetron Treatment in Earl…	Yes	2	0	2 YELLOW: Cymbalta & Aspirin MODERATE Selective serotonin reuptake inhibitors or serotonin-norepinephrine reuptake inhibitors and NSAIDs should be used concurrently with caution. Patients should be warned about the increased risk of bleeding and be educated about signs and symptoms of bleeding.If concurrent therapy is warranted, monitor patients receiving concurrent therapy for signs of blood los…	n=2	Yes	1 CONTINUED, 2 NEW DRUGS ADDED, DISCONTINUED 2	Normal response to Gabapentin and Duloxetine according to PGx report - Gabapentin continued - discontinued Atorvastatin, Duloxetine and Ondansetron - removed 2 YELLOW PGx and 1 DDI - added Fentanyl (YELLOW for PGx: Altered Response to Fentanyl (OPRM1: Altered OPRM1 Function) Fentanyl | ACTIQ®, The patient carries one copy of the OPRM1 118A>G variant. Acute postoperative and cancer pain: the patie…
4275	*1/*1 Normal Metabolizer	Negative	La/La Normal Serotonin Transporter Expression	Lisinopril, Synthroid, Aleve	3	1	0	0	1 GREEN: Aleve | NAPROXEN Pharmacogenetic guidance: UGT2B7 is responsible for hepatic naproxen acyl glucuronidation, which is the primary elimination pathway for this drug (60% of total clearance). CYP2C9 and CYP1A2 are responsible for the formation of O-desmethylnaproxen but this pathway is not the primary pathway for the elimination for naproxen. Genetic polymorphism of CYP2C9 has not been foun…	Yes	1	0	1 YELLOW: Lisinopril & Aleve MODERATE Patients maintained on ACE inhibitors should be monitored for a loss of blood pressure control and a change in renal function if an NSAID is added to their regimen. Patients receiving concurrent therapy may require higher doses of ACE inhibitors. If blood pressure control cannot be achieved or if the patient's renal function deteriorates, the NSAID may need t…	n=1	Unknown - drug adherence data before PGx report	Unknown	No data
4276	*1/*41 Normal Metabolizer	Negative	S/La Decreased Serotonin Transporter Expression	Chantix, Vyvanse, Fluoxetine, Potassium, Nitrostat, Hydrochlorothiazide, Carvedilol, Tivicay, Testosterone Cypionate, Edurant, Roxicodone	11	6	0	0	6 GREEN: Carvedilol | COREG® Carvedilol can be prescribed at standard label-recommended dosage and administration. Careful titration is recommended with monitoring until a favorable response is achieved. EVIDENCE LEVEL 2 Normal Sensitivity to Fluoxetine (CYP2D6: Normal Metabolizer) Fluoxetine | PROZAC®, SARAFEM® Fluoxetine is metabolized to its active metabolite norfluoxetine and to other metabol…	Yes	2	0	2 YELLOW: Roxicodone & Fluoxetine MODERATE Patients receiving concurrent therapy with either benzhydrocodone, hydrocodone or oxycodone and a strong CYP2D6 inhibitor should be observed for decreased effectiveness of benzhydrocodone, hydrocodone or oxycodone. An alternative analgesic, such as morphine or nonopioid analgesics, may need to be considered. Vyvanse & Fluoxetine MODERATE The concurrent u…	n=1	Unknown - drug adherence data before PGx report	Unknown	No data
4281	*1/*1 Normal Metabolizer	Negative	S/La Decreased Serotonin Transporter Expression	Ms Contin, Oxycodone, Pennsaid	3	2	1	0	1 YELLOW: MS Contin | MORPHINE The patient carries one copy of the OPRM1 118A>G variant. Acute postoperative and cancer pain: the patient's genotype has been shown to be associated with possible reduced analgesia at standard morphine doses and decreased risk for nausea and vomiting during the first 24-hour postoperative period. Therefore, the patient may require higher doses of this drug. The dos…	No	0	0		n=4	Yes	3 CONTINUED	Normal pharmacogenetic (PGx) reponse for to Oxycodone and Pennsaid, Morphine acute postoperative pain warning: "The patient carries one copy of the OPRM1 118A>G variant. Acute postoperative and cancer pain: the patient's genotype has been shown to be associated with possible reduced analgesia at standard morphine doses and decreased risk for nausea and vomiting during the first 24-hour postoperat…
4350	*1/*2 XN Ultra-Rapid Metabolizer	DUPLICATION (XN)	Indeterminate	Buprenorphine	1	1	0	0	1 GREEN: Buprenorphine | BUTRANS®, BUPRENEX® Normal Response to Buprenorphine Pharmacogenetic guidance: no genetically guided drug selection or dosing recommendations are available. Buprenorphine is primarily metabolized by CYP3A4 to norbuprenorphine and by UGT enzymes (mainly UGT1A1 and 2B7). The effects of genetic variants in these enzymes on its response have not been studied. Polypharmacy gui…	No	0	0		n=1	Unknown - drug adherence data before PGx report	Unknown	No data
4351	*1/*35 Normal Metabolizer	Negative	Indeterminate	Gabapentin, Ibuprofen	2	2	0	0	2 GREEN: Gabapentin | NEURONTIN® Pharmacogenetic guidance: no genetically guided drug selection or dosing recommendations are available. Polypharmacy guidance: Gabapentin is eliminated primarily through renal excretion and is not metabolized by CYPs. Genetic variations in these metabolizing enzymes are not expected to affect its efficacy or toxicity profiles. Gabapentin can be prescribed at stand…	No	0	0		n=1	Unknown - drug adherence data before PGx report	Unknown	No data
4364	*1/*1 Normal Metabolizer	Negative	Indeterminate	Lidocaine, Capsaicin, Percocet, Gabapentin, Amitriptyline	5	2	0	1	1 RED: Amitriptyline | ELAVIL® Increased Amitriptyline Exposure (CYP2C19: Poor Metabolizer) The patient's absent CYP2C19 activity is likely to result in a significantly decreased metabolism of amitriptyline to nortriptyline and a subsequent increase in amitriptyline exposure leading to side effects. Psychiatric Conditions: Consider an alternative medication. If amitriptyline is warranted, conside…	Yes	1	0	1 YELLOW: Gabapentin & Percocet MODERATE Monitor patients receiving concurrent opioids for gabapentinoid-related side effects, including CNS depression (e.g. somnolence, respiratory depression, sedation). The dosage of one or both agents may need to be reduced.	n=3	Yes	4 CONTINUED, 1 DISCONTINUED	Normal pharmacogenetic (PGx) reponse for for Gabapentin and Oxycodone. 1 SERIOUS PGx observed for Amitriptyline | ELAVIL® Increased Amitriptyline Exposure (CYP2C19: Poor Metabolizer): "The patient's absent CYP2C19 activity is likely to result in a significantly decreased metabolism of amitriptyline to nortriptyline and a subsequent increase in amitriptyline exposure leading to side effects." Amit…
4366	*1/*4 Normal Metabolizer	Negative	Indeterminate	Amitriptyline, Clonazepam, Risperdal	3	3	1	0	1 YELLOW: Risperdal | RISPERIDONE Risk of Metabolic Syndrome with Risperidone (HTR2C: Homozygous for the C allele (rs1414334)) Genetic variations in the Serotonin 2C Receptor (HTR2C) gene in known to be partially involved in the adverse effects associated with atypical antipsychotic medications. The patient is homozygous for C allele of HTR2C variant rs1414334. The patient may have an increased r…	No	0	0		n=10	Yes	3 CONTINUED, 4 ADDED	Normal pharmacogenetic (PGx) reponse for to Clonazepam and Amitriptyline, with MODERATE PGx warning for Risperidone: "The patient may have an increased risk of developing metabolic syndrome when treated with risperidone." No DDIs observed. Addition of Morphine, Hydromorphone or Oxycodone and Gabapentin in later drug adherence reports not contraindicated as all Opioids DDIs are MODERATE: "Limit pr…
4367	*1/*2 Normal Metabolizer	Negative	La/La Normal Serotonin Transporter Expression	Nasonex, Gabapentin, Fenofibrate, Melatonin, Baclofen, Atorvastatin, Levocetirizine, Ibuprofen, Diazepam, Fluocinonide, Norco	11	6	1	0	1 YELLOW: Diazepam | VALIUM® CYP2C19 rapid and ultra-rapid metabolizers metabolize diazepam and nordiazepam more rapidly than normal metabolizers. However, there is insufficient data to allow calculation of dose adjustment when diazepam is prescribed. Monitor the patient's response and adjust the dose accordingly. EVIDENCE LEVEL 2 6 GREEN: Normal Myopathy Risk (SLCO1B1: Normal Function) Atorvasta…	Yes	4	0	4 YELLOW: Norco & Baclofen MODERATE Limit prescribing opioid analgesics with CNS depressants such as muscle relaxants to patients for whom alternatives are inadequate.If concurrent use is necessary, limit the dosages and duration of each drug to the minimum possible while achieving the desired clinical effect. If starting a CNS depressant (for an indication other than epilepsy) with an opioid ana…	n=6	Yes	5 CONTINUED, 1 DISCONTINUED, 1 SWITCHED	Normal pharmacogenetic (PGx) reponse for to Atorvastatin, Gabapentin, Ibuprofen and Norco, with MODERATE PGx warning for Diazepam: "Possible Altered Sensitivity to Diazepam (CYP2C19: Rapid Metabolizer) CYP2C19 rapid and ultra-rapid metabolizers metabolize diazepam and nordiazepam more rapidly than normal metabolizers. However, there is insufficient data to allow calculation of dose adjustment whe…
4368	*1/*4 Normal Metabolizer	Negative	S/La Decreased Serotonin Transporter Expression	Unknown	0	0	0	0	None - no medication list provided	N/A	0	0		n=0	No drug adherence data	Unknown	No data
4369	*1/*1 Normal Metabolizer	Negative	La/La Normal Serotonin Transporter Expression	Norco	1	0	1	0	1 YELLOW: Norco | HYDROCODONE Altered Response to Hydrocodone (OPRM1: Altered OPRM1 Function) The patient carries one copy of the OPRM1 118A>G variant. Acute postoperative and cancer pain: the patient's genotype has been shown to be associated with reduced analgesia and increased opioid side effects at standard or high hydrocodone doses. If the patient fails to respond to increased hydrocodone do…	No	0	0		n=4	Yes	1 CONTINUED	MODERATE PGx for Norco cautioning: "The patient carries one copy of the OPRM1 118A>G variant. Acute postoperative and cancer pain: the patient's genotype has been shown to be associated with reduced analgesia and increased opioid side effects at standard or high hydrocodone doses. If the patient fails to respond to increased hydrocodone doses, an alternative opioid may be considered." No further …
4370	*1/*1 Normal Metabolizer	Negative	S/S Low Serotonin Transporter Expression	Norco, Dextromethorphan	1	0	1	0	1 YELLOW: Norco | HYDROCODONE Altered Response to Hydrocodone (OPRM1: Altered OPRM1 Function) The patient carries one copy of the OPRM1 118A>G variant. Acute postoperative and cancer pain: the patient's genotype has been shown to be associated with reduced analgesia and increased opioid side effects at standard or high hydrocodone doses. If the patient fails to respond to increased hydrocodone do…	No	0	0		n=1	Unknown - drug adherence data before PGx report	Unknown	No data
4421	*1/*1 Normal Metabolizer	Negative	S/S Low Serotonin Transporter Expression	Ativan, Percocet	2	1	0	0	1 GREEN: Percocet | OXYCODONE Normal Response to Oxycodone (CYP2D6: Normal Metabolizer) Oxycodone can be prescribed at standard label-recommended dosage and administration.	Yes	1	0	1 YELLOW: Percocet & Ativan MODERATE Limit prescribing opioid analgesics with CNS depressants such as benzodiazepines to patients for whom alternatives are inadequate.If concurrent use is necessary, limit the dosages and duration of each drug to the minimum possible while achieving the desired clinical effect. If starting a CNS depressant (for an indication other than epilepsy) with an opioid ana…	n=3	Yes	2 CONTINUED, 2 NEW DRUGS ADDED	Normal pharmacogenetic (PGx) reponse for for Oxycodone. 1 MODERATE DDI for Oxycodone and Lorazepam cautioning: "Limit prescribing opioid analgesics with CNS depressants such as benzodiazepines to patients for whom alternatives are inadequate. If concurrent use is necessary, limit the dosages and duration of each drug to the minimum possible while achieving the desired clinical effect." Addition o…
4423	*1/*2 Normal Metabolizer	Negative	S/La Decreased Serotonin Transporter Expression	Elavil, Percocet	2	3	0	0	3 GREEN: Elavil | AMITRIPTYLINE The patient is predicted to be a normal CYP2D6 metabolizer which is likely to result in normal metabolism of amitriptyline to less active compounds. Psychiatric Conditions: Amitriptyline therapy can be prescribed according to standard recommended dosage and administration. Neuropathic Pain: Amitriptyline therapy can be prescribed according to standard recommended d…	No	0	0		n=4	Yes	1 CONTINUED, 1 DISCONTINUED, 2 NEW DRUGS ADDED, 1 DISCONTINUED	Normal pharmacogenetic (PGx) reponse for to Percocet and Amitriptyline, no DDI warnings. Addition of Morphine and Methadone in subsequent drug adherence reports. Morphine causes MODERATE PGx: "OPRM1 Altered OPRM1 Function Test results indicate possible decreased response to standard doses of the drug. Consider standard prescribing and monitoring practices with careful dose titration." Subsequent …
4425	*1/*1 Normal Metabolizer	Negative	S/S Low Serotonin Transporter Expression	Citalopram, Gabapentin	2	1	2	0	2 YELLOW: Citalopram | CELEXA® Increased Sensitivity to Citalopram (CYP2C19: Poor Metabolizer) At standard label-recommended dosage, citalopram plasma concentrations levels are expected to be high and adverse events may occur. Consider a 50% reduction of the recommended starting dose to help prevent concentration-dependent adverse events. Dose escalations over 20 mg/day for CYP2C19 poor metaboliz…	No	0	0		n=2	Yes	1 CONTINUED, 1 DISCONTINUED, 2 NEW DRUGSADDED	Normal pharmacogenetic (PGx) reponse for for Gabapentin, MODERATE PGx WARNING for Citalopram: "Increased Sensitivity to Citalopram (CYP2C19: Poor Metabolizer) Citalopram | CELEXA® At standard label-recommended dosage, citalopram plasma concentrations levels are expected to be high and adverse events may occur. Consider a 50% reduction of the recommended starting dose to help prevent concentration…
4426	*1/*10 Normal Metabolizer	Negative	S/S Low Serotonin Transporter Expression	Zoloft, Morphine, Hydromorphone	3	2	1	0	1 YELLOW: Morphine | MS CONTIN® Altered Response to Morphine (OPRM1: Altered OPRM1 Function) The patient carries one copy of the OPRM1 118A>G variant. Acute postoperative and cancer pain: the patient's genotype has been shown to be associated with possible reduced analgesia at standard morphine doses and decreased risk for nausea and vomiting during the first 24-hour postoperative period. Therefo…	No	0	0		n=5	Yes	3 CONTINUED, 1 NEW DRUG ADDED	Normal pharmacogenetic (PGx) reponse for to Sertraline and Hydromorphone, PGx WARNING for Morphine: "The patient carries one copy of the OPRM1 118A>G variant. Acute postoperative and cancer pain: the patient's genotype has been shown to be associated with possible reduced analgesia at standard morphine doses and decreased risk for nausea and vomiting during the first 24-hour postoperative period.…
4440	*1/*1 Normal Metabolizer	Negative	La/La Normal Serotonin Transporter Expression	Unknown	0	0	0	0	None - no medication list provided	N/A	0	0		n=1	Unknown - drug adherence data before PGx report	Unknown	No data
4441	*1/*1 Normal Metabolizer	Negative	S/La Decreased Serotonin Transporter Expression	Unknown	0	0	0	0	None - no medication list provided	N/A	0	0		n=1	Unknown - drug adherence data before PGx report	Unknown	No data
4443	*1/*1 Normal Metabolizer	Negative	S/S Low Serotonin Transporter Expression	Unknown	0	0	0	0	None - no medication list provided	N/A	0	0		n=1	Unknown - drug adherence data before PGx report	Unknown	No data
4457	*1/*1 Normal Metabolizer	Negative	S/La Decreased Serotonin Transporter Expression	Diazepam, Methadone, Carisoprodol, Temazepam	2	2	0	0	2 GREEN: Carisoprodol | SOMA® Moderate Sensitivity to Carisoprodol (CYP2C19: Intermediate Metabolizer) Carisoprodol can be prescribed at standard label-recommended dosage and administration. EVIDENCE LEVEL 2 Moderate Sensitivity to Diazepam (CYP2C19: Intermediate Metabolizer) Diazepam | VALIUM® Diazepam can be prescribed at standard label-recommended dosage and administration.	Yes	6	0	6 YELLOW: Methadone & Temazepam MODERATE Limit prescribing opioid analgesics with CNS depressants such as benzodiazepines to patients for whom alternatives are inadequate.If concurrent use is necessary, limit the dosages and duration of each drug to the minimum possible while achieving the desired clinical effect. If starting a CNS depressant (for an indication other than epilepsy) with an opioid…	n=5	Yes	4 CONTINUED, 4 NEW DRUGS ADDED, 4 NEW DRUGS DISCONTINUED	Normal pharmacogenetic (PGx) reponse for for Carisprodol and Diazepam. 6 MODERATE DDIs all with Methadone and other prescriptions cautioning: "Limit prescribing opioid analgesics with CNS depressants such as muscle relaxants to patients for whom alternatives are inadequate. If concurrent use is necessary, limit the dosages and duration of each drug to the minimum possible while achieving the desi…
4493	*1/*1 Normal Metabolizer	Negative	S/La Decreased Serotonin Transporter Expression	Unknown	0	0	0	0	None - no medication list provided	No	0	0		n=2	Yes	3 NEW DRUGS ADDED	Patient observed to be consuming Hydromorphone, Gabapentin, Cyclobenzaprine after PGx report but no medication prescribed. All indicated as Normal Response drugs with no PGx or DDI contraindications.
4499	*1/*1 Normal Metabolizer	Negative	S/La Decreased Serotonin Transporter Expression	Baclofen, Gabapentin, Oxycodone, Seroquel	4	2	1	0	1 YELLOW: Morphine | MS CONTIN® The patient carries one copy of the OPRM1 118A>G variant. Acute postoperative and cancer pain: the patient's genotype has been shown to be associated with possible reduced analgesia at standard morphine doses and decreased risk for nausea and vomiting during the first 24-hour postoperative period. Therefore, the patient may require higher doses of this drug. The do…	Yes	4	0	4 YELLOW: Morphine & Baclofen MODERATE Limit prescribing opioid analgesics with CNS depressants such as muscle relaxants to patients for whom alternatives are inadequate.If concurrent use is necessary, limit the dosages and duration of each drug to the minimum possible while achieving the desired clinical effect. If starting a CNS depressant (for an indication other than epilepsy) with an opioid …	n=1	Unknown - drug adherence data before PGx report	Unknown	No data
4500	*1/*1 Normal Metabolizer	Negative	Indeterminate	Oxycodone, Gabapentin	2	2	0	0	2 GREEN: Gabapentin | NEURONTIN® Pharmacogenetic guidance: no genetically guided drug selection or dosing recommendations are available. Polypharmacy guidance: Gabapentin is eliminated primarily through renal excretion and is not metabolized by CYPs. Genetic variations in these metabolizing enzymes are not expected to affect its efficacy or toxicity profiles. Gabapentin can be prescribed at stand…	No	0	0		n=1	Unknown - drug adherence data before PGx report	Unknown	No data
4510	*4/*41 Intermediate Metabolizer	Negative	S/S Low Serotonin Transporter Expression	Unknown	0	0	0	0	None - no medication list provided	No	0	0		n=3	Yes	1 CONTINUED	Patient observed to be consuming Norco before and after PGx report. Normal response to Norco according to PGx Table.
4511	*1/*2 Normal Metabolizer	Negative	La/La Normal Serotonin Transporter Expression	Unknown	0	0	0	0	None - no medication list provided	No	0	0		n=5	Yes	1 CONTINUED	Patient observed to be consuming Norco before and after PGx report. Normal response to Norco according to PGx Table.
4524	*2/*4 Normal Metabolizer	Negative	S/S Low Serotonin Transporter Expression	Xanax, Norco	2	3	0	0	3 GREEN: Norco | HYDROCODONE The patient does not carry the OPRM1 118A>G variant. Acute postoperative and cancer pain: the patient is expected to experience good analgesia with standard or increased hydrocodone doses, without an increase in side effects. EVIDENCE LEVEL 2 Normal Response to Hydrocodone (CYP2D6: Normal Metabolizer) Norco | HYDROCODONE Hydrocodone can be prescribed at standard label…	Yes	1	0	1 YELLOW: Norco & Xanax MODERATE Limit prescribing opioid analgesics with CNS depressants such as benzodiazepines to patients for whom alternatives are inadequate.If concurrent use is necessary, limit the dosages and duration of each drug to the minimum possible while achieving the desired clinical effect. If starting a CNS depressant (for an indication other than epilepsy) with an opioid analges…	n=1	Unknown - drug adherence data before PGx report	Unknown	No data
4525	*2/*10 Normal Metabolizer	Negative	S/S Low Serotonin Transporter Expression	Aldactone, Amitriptyline, Colace, Norco, Prilosec, Qvar, Amaryl, Colcrys, Atrovent, Norvasc, Restasis, Ipratropium, Sertraline, Klonopin, Promethazine, Zostavax, Glimepiride	17	4	3	1	1 RED: Amitriptyline | ELAVIL® Decreased Amitriptyline Exposure (CYP2C19: Ultra-Rapid Metabolizer) The patient's high CYP2C19 activity is likely to result in a significantly increased metabolism of amitriptyline to nortriptyline and a subsequent decrease in amitriptyline exposure leading to therapy failure or increased side effects. Psychiatric Conditions: Consider an alternative medication. If a…	Yes	4	0	4 YELLOW: Sertraline & Amitriptyline MODERATE Patients should be observed for increased adverse effects and clinical effects of tricyclic compounds at the initiation of concurrent therapy with sertraline, an SSRI. Plasma concentrations of the tricyclic compound should be monitored and the dosage adjusted accordingly.If sertraline is discontinued in a patient receiving a tricyclic compound, the do…	n=1	Unknown - drug adherence data before PGx report	Unknown	No data
4526	*1/*4 Normal Metabolizer	Negative	S/La Decreased Serotonin Transporter Expression	Oxycodone, Tramadol, Cyclobenzaprine, Ambien	4	3	0	0	3 GREEN: Cyclobenzaprine | FLEXERIL®, AMRIX® Normal Response to Cyclobenzaprine Pharmacogenetic guidance: No genetically guided drug selection or dosing recommendations are available. Cyclobenzaprine is excreted primarily as a glucuronide via the kidneys, and as an N-demethylated metabolite by CYP3A4, CYP1A2, and to a lesser extent CYP2D6. Due to the minor involvement of CYP2D6 in the metabolism …	Yes	4	1	1 RED: Tramadol & Cyclobenzaprine SERIOUS Tramadol should be used with caution in patients taking tricyclic compounds, including cyclobenzaprine. For example the use of tramadol and the TCA carbamazepine is not recommended. Carbamazepine induces metabolism (glucuronidation) of the tramadol opioid metabolite (M1). In patients on long-term carbamazepine when tramadol is started, achieving adequate …	n=1	Unknown - drug adherence data before PGx report	Unknown	No data
4530	*7/*35 Normal Metabolizer	Negative	S/S Low Serotonin Transporter Expression	Hydromorphone	1	1	0	0	1 GREEN: Hydromorphone | DILAUDID®, EXALGO® No genetically guided drug selection or dosing recommendations are available. Hydromorphone is not metabolized by CYPs, and genetic variations in these metabolizing enzymes are not expected to affect its efficacy or toxicity profiles. Hydromorphone can be prescribed at standard label-recommended dosage and administration.	No	0	0		n=1	Unknown - drug adherence data before PGx report	Unknown	No data
4534	*4/*4 Poor Metabolizer	Negative	S/S Low Serotonin Transporter Expression	Percocet, Omeprazole, Norco, Tramadol	4	0	3	1	1 RED: Tramadol | ULTRAM® - Non-Response to Tramadol (CYP2D6: Poor Metabolizer) The patient will not experience adequate pain relief when taking tramadol. Avoid prescribing tramadol, and consider alternative opioids other than codeine or a non-opioid analgesic such as a NSAID or a COX-2 inhibitor. Unless contraindicated, available alternative opioids not sensitive to CYP2D6 function include: fent…	No	0	0		n=3	Yes	3 DISCONTINUED, ADDED 1 NEW DRUG	First result showed patient with Tramadol, Norco, Omeprazole and Percocet prescription, after PGx report medication list contained only Gabapentin, on 3rd drug adherence test patient was prescribed Oxycodone again and observed to be taking Tramadol. Red warning Tramadol removed correctly based on patient being a CYP2D6 poor metabolizer, Omeprazole removed due to CYP2C19 rapid metabolizer diagnosi…
4535	*1/*1 Normal Metabolizer	Negative	S/La Decreased Serotonin Transporter Expression	Aspirin, Omeprazole, Meloxicam, Methadone, Percocet, Restoril	6	1	2	0	2 YELLOW: Meloxicam | MOBIC® Possible Sensitivity to Meloxicam (CYP2C9: Intermediate Metabolizer) Meloxicam plasma concentrations may be higher in individual with decreased CYP2C9 function. A reduction in meloxicam dosage may be needed with a closer monitoring for signs of gastrointestinal toxicity during long-term administration. EVIDENCE LEVEL 1 Insufficient Response to Omeprazole (CYP2C19: Rap…	Yes	3	0	3 YELLOW: all associated with RESTORIL intake: Percocet & Restoril MODERATE Limit prescribing opioid analgesics with CNS depressants such as benzodiazepines to patients for whom alternatives are inadequate.If concurrent use is necessary, limit the dosages and duration of each drug to the minimum possible while achieving the desired clinical effect. If starting a CNS depressant (for an indication …	n=1	Unknown - drug adherence data before PGx report	Unknown	No data
4541	*1/*35 Normal Metabolizer	Negative	La/La Normal Serotonin Transporter Expression	Nitrostat, Losartan, Percocet, Soma, Ventolin, Ms Contin, Lyrica	7	4	1	0	1 YELLOW: MS Contin | MORPHINE Altered Response to Morphine (COMT: Low COMT Activity) The patient carries two COMT Val158Met variants, which translates to a reduced COMT function. The patient may require lower doses of morphine for adequate pain control. The dosing regimen needs to be individualized for each patient, taking into account the patient's prior analgesic treatment experience.	Yes	4	0	4 YELLOW: 2 for Lyrica & Percocet or Morphine MODERATE: Monitor patients receiving concurrent opioids for gabapentinoid-related side effects, including CNS depression (e.g. somnolence, respiratory depression, sedation). The dosage of one or both agents may need to be reduced. 2 for Soma & Percocet or Morphine: Limit prescribing opioid analgesics with CNS depressants such as muscle relaxants to pa…	n=5	Yes	3 CONTINUED, 1 DISCONTINUED	Continued with Oxycodone (Percocet) as Normal Response drug and kept Morphine, based on PGx report moderate warning for Morphine: "The patient may require lower doses of morphine for adequate pain control. The dosing regimen needs to be individualized for each patient, taking into account the patient's prior analgesic treatment experience." DDI moderate with monitoring for gabapentinoid-related s…
4546	*1/*4 Normal Metabolizer	Negative	Indeterminate	Diazepam, Norco, Tramadol, Trazodone	4	3	1	0	1 YELLOW: Norco | HYDROCODONE The patient carries one copy of the OPRM1 118A>G variant. Acute postoperative and cancer pain: the patient's genotype has been shown to be associated with reduced analgesia and increased opioid side effects at standard or high hydrocodone doses. If the patient fails to respond to increased hydrocodone doses, an alternative opioid may be considered. EVIDENCE LEVEL 2 3…	Yes	4	0	4 YELLOW: Trazodone & Tramadol MODERATE Assess patient for predisposing risk factors and monitor accordingly. Manufacturers of tramadol and trazodone recommend careful monitoring for signs and symptoms of serotonin syndrome when a metabolic inhibitor or another serotoninergic agent is started, or when the dose of either agent is increased. Tramadol & Diazepam MODERATE Limit prescribing opioid ana…	n=2	Yes	2 CONTINUED, 1 DISCONTINUED, 1 SWITCHED	Normal pharmacogenetic (PGx) reponse for to Diazepam, Trazodone, Tramadol with warning for Hydrocodone: "The patient carries one copy of the OPRM1 118A>G variant. Acute postoperative and cancer pain: the patient's genotype has been shown to be associated with reduced analgesia and increased opioid side effects at standard or high hydrocodone doses." 4 DDIs due to Diazepam and Tramadol. Removal of…
4547	*4/*17 Intermediate Metabolizer	Negative	La/La Normal Serotonin Transporter Expression	Crestor, Morphine, Oxycodone, Gabapentin, Baclofen	5	2	2	0	2 YELLOW: Morphine | MS CONTIN® The patient does not carry the COMT Val158Met variant. The patient may require higher doses of morphine for adequate pain control. The dosing regimen needs to be individualized for each patient, taking into account the patient's prior analgesic treatment experience. EVIDENCE LEVEL 1 Possible Altered Response to Oxycodone (CYP2D6: Intermediate Metabolizer) Oxycodone…	Yes	4	0	4 YELLOW: Gabapentin & Morphine MODERATE Monitor patients receiving concurrent opioids for gabapentinoid-related side effects, including CNS depression (e.g. somnolence, respiratory depression, sedation). The dosage of one or both agents may need to be reduced. Gabapentin & Oxycodone MODERATE Monitor patients receiving concurrent opioids for gabapentinoid-related side effects, including CNS depre…	n=5	Yes	4 CONTINUED, 1 DISCONTINUED	Normal pharmacogenetic (PGx) reponse for to Gabapentin and Crestor. PGx warning for Morphine and Oxycodone: "patient may require higher doses of morphine for adequate pain control." and "Decreased conversion of oxycodone to the more active metabolite oxymorphone is expected in CYP2D6 intermediate metabolizers. However, there is insufficient evidence whether these patients have decreased analgesia…
4548	*4/*4 Poor Metabolizer	Negative	La/La Normal Serotonin Transporter Expression	Norco	1	0	2	0	2 YELLOW: Norco | HYDROCODONE The patient carries one copy of the OPRM1 118A>G variant. Acute postoperative and cancer pain: the patient's genotype has been shown to be associated with reduced analgesia and increased opioid side effects at standard or high hydrocodone doses. If the patient fails to respond to increased hydrocodone doses, an alternative opioid may be considered. EVIDENCE LEVEL 2 a…	No	0	0		n=1	Unknown - drug adherence data before PGx report	Unknown	No data
4549	*41/*41 Normal Metabolizer	Negative	La/La Normal Serotonin Transporter Expression	Ambien, Lyrica, Roxicodone	3	2	1	0	1 YELLOW: Norco | HYDROCODONE Altered Response to Hydrocodone (OPRM1: Altered OPRM1 Function) The patient carries one copy of the OPRM1 118A>G variant. Acute postoperative and cancer pain: the patient's genotype has been shown to be associated with reduced analgesia and increased opioid side effects at standard or high hydrocodone doses. If the patient fails to respond to increased hydrocodone do…	Yes	2	0	2 YELLOW: Lyrica & Roxicodone MODERATE Monitor patients receiving concurrent opioids for gabapentinoid-related side effects, including CNS depression (e.g. somnolence, respiratory depression, sedation). The dosage of one or both agents may need to be reduced. Roxicodone & Ambien MODERATE Limit prescribing opioid analgesics with CNS depressants such as sleep drugs or tranquilizers to patients for …	n=7	Yes	1 CONTINUED, 2 DISCONTINUED	Normal response to Oxycodone (Roxicodone) and Pregabalin (Lyrica) according to PGx report, with 2 MODERATE DDIs for Roxicodone interacting with Pregabalin and Ambien: "Lyrica & Roxicodone MODERATE: Monitor patients receiving concurrent opioids for gabapentinoid-related side effects, including CNS depression (e.g. somnolence, respiratory depression, sedation). The dosage of one or both agents may …
4558	*1/*2 Normal Metabolizer	Negative	S/La Decreased Serotonin Transporter Expression	Gabapentin, Baclofen, Ibuprofen	3	2	0	0	2 GREEN: Gabapentin | NEURONTIN® Pharmacogenetic guidance: no genetically guided drug selection or dosing recommendations are available. Polypharmacy guidance: Gabapentin is eliminated primarily through renal excretion and is not metabolized by CYPs. Genetic variations in these metabolizing enzymes are not expected to affect its efficacy or toxicity profiles. Gabapentin can be prescribed at stand…	No	0	0		n=1	Unknown - drug adherence data before PGx report	Unknown	No data
4559	*1/*4 Normal Metabolizer	Negative	La/La Normal Serotonin Transporter Expression	Clonazepam, Percocet, Morphine	3	2	2	0	2 YELLOW: Morphine | MS CONTIN® The patient carries one copy of the OPRM1 118A>G variant. Acute postoperative and cancer pain: the patient's genotype has been shown to be associated with possible reduced analgesia at standard morphine doses and decreased risk for nausea and vomiting during the first 24-hour postoperative period. Therefore, the patient may require higher doses of this drug. The do…	Yes	2	0	2 YELLOW: Morphine & Clonazepam MODERATE Limit prescribing opioid analgesics with CNS depressants such as benzodiazepines to patients for whom alternatives are inadequate.If concurrent use is necessary, limit the dosages and duration of each drug to the minimum possible while achieving the desired clinical effect. If starting a CNS depressant (for an indication other than epilepsy) with an opioid…	n=6	Yes	3 CONTINUED	Normal pharmacogenetic (PGx) reponse for to Clonazepam and Percocet. PGx warning for Morphine: "Altered Response to Morphine (OPRM1: Altered OPRM1 Function) The patient carries one copy of the OPRM1 118A>G variant. Acute postoperative and cancer pain: the patient's genotype has been shown to be associated with possible reduced analgesia at standard morphine doses and decreased risk for nausea and…
4560	*1/*4 Normal Metabolizer	Negative	S/La Decreased Serotonin Transporter Expression	Gabapentin, Msir	2	3	0	0	3 GREEN: Gabapentin | NEURONTIN® Normal Response Pharmacogenetic guidance: no genetically guided drug selection or dosing recommendations are available. Polypharmacy guidance: Gabapentin is eliminated primarily through renal excretion and is not metabolized by CYPs. Genetic variations in these metabolizing enzymes are not expected to affect its efficacy or toxicity profiles. Gabapentin can be pre…	Yes	1	0	1 YELLOW: Gabapentin & MSIR MODERATE Monitor patients receiving concurrent opioids for gabapentinoid-related side effects, including CNS depression (e.g. somnolence, respiratory depression, sedation). The dosage of one or both agents may need to be reduced.	n=3	Yes	2 CONTINUED	Normal pharmacogenetic (PGx) reponse for to Gabapentin and MSIR. DDI warning MODERATE: "Monitor patients receiving concurrent opioids for gabapentinoid-related side effects". Both medications continued - patient observed to be taking Oxycodone as well - same DDI with Gabapentin but no PGx warning for Oxycodone.
4562	*1/*35 Normal Metabolizer	Negative	La/La Normal Serotonin Transporter Expression	Norco, Aleve, Trazodone, Citalopram, Gabapentin	5	4	0	1	1 RED: Citalopram | CELEXA® Insufficient Response to Citalopram (CYP2C19: Rapid Metabolizer) At standard label-recommended dosage, citalopram plasma concentrations levels are expected to be low which may result in a loss of efficacy. Consider an alternative medication. If citalopram is warranted, consider increasing the dose to a maximum of 150% and titrate based on the clinical response and tole…	Yes	3	0	3 YELLOW: Gabapentin & Norco MODERATE Monitor patients receiving concurrent opioids for gabapentinoid-related side effects, including CNS depression (e.g. somnolence, respiratory depression, sedation). The dosage of one or both agents may need to be reduced. Citalopram & Trazodone MODERATE Concurrent use with agents known to prolong the QT interval is not recommended. The manufacturer recommends …	n=6	Yes	4 DISCONTINUED	Normal pharmacogenetic (PGx) reponse for to Gabapentin, Norco, Trazodone and Naproxen. Red PGx warning for Citalopram as a CYP2C19 Rapid Metabolizer: "Citalopram | CELEXA® Insufficient Response to Citalopram (CYP2C19: Rapid Metabolizer) At standard label-recommended dosage, citalopram plasma concentrations levels are expected to be low which may result in a loss of efficacy. Consider an alternati…
4565	*1/*2 Normal Metabolizer	Negative	La/La Normal Serotonin Transporter Expression	Pregabalin	1	1	0	0	1 GREEN: Pregabalin | LYRICA® Pharmacogenetic guidance: No genetically guided drug selection or dosing recommendations are available. Polypharmacy guidance: Pregabalin is eliminated primarily through renal excretion and is not metabolized by CYPs. Genetic variations in these metabolizing enzymes are not expected to affect its efficacy or toxicity profiles. Pregabalin can be prescribed at standard…	No	0	0		n=2	Yes	1 CONTINUED	Normal pharmacogenetic (PGx) reponse for to Pregabalin. Medication continued.
4571	*1/*35 Normal Metabolizer	Negative	S/S Low Serotonin Transporter Expression	Lisinopril, Cymbalta, Buspirone, Ranitidine, Ativan, Flexeril, Norco, Plavix, Wellbutrin	9	5	0	0	5 GREEN: Cymbalta | DULOXETINE Normal Sensitivity to Duloxetine (CYP2D6: Normal Metabolizer) Duloxetine can be prescribed at standard label-recommended dosage and administration. EVIDENCE LEVEL 2 Normal Response to Cyclobenzaprine Flexeril | CYCLOBENZAPRINE Pharmacogenetic guidance: No genetically guided drug selection or dosing recommendations are available. Cyclobenzaprine is excreted primarily…	Yes	6	0	6 YELLOW: Norco & Flexeril MODERATE Limit prescribing opioid analgesics with CNS depressants such as muscle relaxants to patients for whom alternatives are inadequate.If concurrent use is necessary, limit the dosages and duration of each drug to the minimum possible while achieving the desired clinical effect. If starting a CNS depressant (for an indication other than epilepsy) with an opioid ana…	n=7	Yes	5 CONTINUED and 4 DISCONTINUED, 2 NEW DRUGS ADDED , 1 DISCONTINUED	Normal pharmacogenetic (PGx) reponse for for Cyclobenzaprine, Clopidogrel, Duloxetine, Hydrocodone. 5 DDIs for Cymbalta and Norco interactions with Wellbutrin, Plavix, Flexeril and Ativan. Buspirone, Lisinopril, Duloxetine, Wellbutrin and Cyclobenzaprine continued. Removal of Norco and Plavix leaves only 2 MODERATE DDIs between Wellbutrin & Cymbalta: "The concurrent use of bupropion and SSRIs or …
4574	*1/*1 Normal Metabolizer	Negative	La/La Normal Serotonin Transporter Expression	Lyrica	1	1	0	0	1 GREEN: Lyrica | PREGABALIN Normal Response to Pregabalin Pharmacogenetic guidance: No genetically guided drug selection or dosing recommendations are available. Polypharmacy guidance: Pregabalin is eliminated primarily through renal excretion and is not metabolized by CYPs. Genetic variations in these metabolizing enzymes are not expected to affect its efficacy or toxicity profiles. Pregabalin …	No	0	0		n=2	Yes	1 DISCONTINUED, ADDED 1 NEW DRUG	Normal response to Pregabalin (Lyrica) according to PGx report, then addition of Hydrocodone (Norco) with discontinuation of Lyrica as warned by PGx Table for possible YELLOW Drug-Drug-Interaction with Opioids.
4575	*10/*35 Normal Metabolizer	Negative	S/S Low Serotonin Transporter Expression	Percocet, Fentanyl Patch, Neurontin, Mobic, Baclofen	5	3	1	0	1 YELLOW: Fentanyl | ACTIQ® Altered Response to Fentanyl (OPRM1: Altered OPRM1 Function) The patient carries one copy of the OPRM1 118A>G variant. Acute postoperative and cancer pain: the patient's genotype has been shown to be associated with reduced analgesia at standard fentanyl doses. Therefore, the patient may require higher doses of this drug. Because fentanyl has a narrow therapeutic windo…	Yes	4	0	4 YELLOW: Neurontin & Percocet MODERATE Monitor patients receiving concurrent opioids for gabapentinoid-related side effects, including CNS depression (e.g. somnolence, respiratory depression, sedation). The dosage of one or both agents may need to be reduced. Neurontin & Fentanyl MODERATE Monitor patients receiving concurrent opioids for gabapentinoid-related side effects, including CNS depressi…	n=3	Yes	3 CONTINUED, 1 SWITCHED	Normal response to Oxycodone (Percocet), Fentanyl, Baclofen and Gabapentin according to PGx report, with Moderate warning for combination with Gabapentin to: "Monitor patients receiving concurrent opioids for gabapentinoid-related side effects, including CNS depression (e.g. somnolence, respiratory depression, sedation). The dosage of one or both agents may need to be reduced.", Gabapentin was sw…
4576	*1/*4 Normal Metabolizer	Negative	S/La Decreased Serotonin Transporter Expression	Mobic, Neurontin, Baclofen, Mirtazapine	4	3	0	0	3 GREEN: Mirtazapine | REMERON® Mirtazapine can be prescribed at standard label-recommended dosage and administration. Careful titration is recommended until a favorable response is achieved. EVIDENCE LEVEL 2 Normal Sensitivity to Meloxicam (CYP2C9: Normal Metabolizer) Mobic | MELOXICAM Meloxicam plasma concentrations are not expected to be altered. Meloxicam can be prescribed at standard label-r…	No	0	0		n=1	Unknown - drug adherence data before PGx report	Unknown	No data
4577	*1/*1 Normal Metabolizer	Negative	S/La Decreased Serotonin Transporter Expression	Omeprazole, Citalopram, Wellbutrin, Chantix, Levothyroxine, Motrin, Gabapentin, Senna, Norco	9	5	2	0	2 YELLOW: Citalopram | CELEXA® Increased Sensitivity to Citalopram (CYP2C19: Poor Metabolizer) At standard label-recommended dosage, citalopram plasma concentrations levels are expected to be high and adverse events may occur. Consider a 50% reduction of the recommended starting dose to help prevent concentration-dependent adverse events. Dose escalations over 20 mg/day for CYP2C19 poor metaboliz…	Yes	5	1	1 RED: Citalopram & Omeprazole SERIOUS The dose of citalopram should be limited to 20 mg in patients receiving concurrent therapy with an inhibitor of CYP2C19. Evaluate the patient for other drugs, diseases and conditions which increase risk for QT prolongation and correct risk factors (e.g. correct hypokalemia, discontinue other QT prolonging drugs) when possible. Weigh the specific benefits ver…	n=6	Yes	4 CONTINUED, 2 DISCONTINUED	Normal pharmacogenetic (PGx) reponse for to Gabapentin, Norco, Omeprazole and Ibuprofen. Yellow warning for Citalopram as a CYP2C19 Poor Metabolizer: "Increased Sensitivity to Citalopram (CYP2C19: Poor Metabolizer) for Citalopram | CELEXA® At standard label-recommended dosage, citalopram plasma concentrations levels are expected to be high and adverse events may occur. Consider a 50% reduction of…
4579	*2/*33 Normal Metabolizer	Negative	S/La Decreased Serotonin Transporter Expression	Lisinopril, Seroquel, Xanax, Rhinocort, Lidocaine, Colace, Ibuprofen, Elavil, Senna, Ms Contin, Soma,	10	3	2	1	1 RED: Elavil | AMITRIPTYLINE Decreased Amitriptyline Exposure (CYP2C19: Rapid Metabolizer) The patient's high CYP2C19 activity is likely to result in a significantly increased metabolism of amitriptyline to nortriptyline and a subsequent decrease in amitriptyline exposure leading to therapy failure or increased side effects. Psychiatric Conditions: Consider an alternative medication. If amitript…	Yes	4	0	4 YELLOW: MS Contin & Xanax MODERATE Limit prescribing opioid analgesics with CNS depressants such as benzodiazepines to patients for whom alternatives are inadequate.If concurrent use is necessary, limit the dosages and duration of each drug to the minimum possible while achieving the desired clinical effect. If starting a CNS depressant (for an indication other than epilepsy) with an opioid ana…	n=1	Unknown - drug adherence data before PGx report	Unknown	No data
4581	*10/*10 Normal Metabolizer	Negative	S/La Decreased Serotonin Transporter Expression	Oxycodone, Paxil	2	2	0	0	2 GREEN: Oxycodone | PERCOCET®, OXYCONTIN® Oxycodone can be prescribed at standard label-recommended dosage and administration. EVIDENCE LEVEL 1 Normal Sensitivity to Paroxetine (CYP2D6: Normal Metabolizer) Paxil | PAROXETINE Paroxetine can be prescribed at standard label-recommended dosage and administration. Careful titration is recommended until a favorable response is achieved.	Yes	1	0	1 YELLOW: Oxycodone & Paxil MODERATE Patients receiving concurrent therapy with either benzhydrocodone, hydrocodone or oxycodone and a strong CYP2D6 inhibitor should be observed for decreased effectiveness of benzhydrocodone, hydrocodone or oxycodone. An alternative analgesic, such as morphine or nonopioid analgesics, may need to be considered.	n=2	Yes	2 DISCONTINUED, 1 NEW DRUG ADDED	Normal pharmacogenetic (PGx) reponse for for Oxycodone and Paroxetine, but MODERATE DGI reported: "Patients receiving concurrent therapy with either benzhydrocodone, hydrocodone or oxycodone and a strong CYP2D6 inhibitor should be observed for decreased effectiveness of benzhydrocodone, hydrocodone or oxycodone. An alternative analgesic, such as morphine or nonopioid analgesics, may need to be co…
4582	*10/*10 Normal Metabolizer	Negative	S/La Decreased Serotonin Transporter Expression	Gabapentin, Fluoxetine, Ambien, Lamotrigine, Seroquel, Zofran, Trazodone	7	5	1	0	1 YELLOW: Zofran | ONDANSETRON Ondansetron has been shown to be effective in inhibiting heavy drinking behaviors in patients with early onset alcoholism. The patient carries one La and one S allele of SLC6A4 5HTTLPR variant. Preliminary studies demonstrate that use of ondansetron may not benefit patients with this genotype. The abstinence rates from alcohol and the number of drinks per drinking d…	Yes	4	1	1 RED: Trazodone & Fluoxetine SERIOUS Patients should be observed for increased adverse effects and clinical effects of tricyclic compounds or trazodone at the initiation of concurrent therapy with fluoxetine or paroxetine. Plasma concentrations of the tricyclic compound (e.g. imipramine/desipramine, amitriptyline/nortriptyline) should be monitored and the dosage adjusted accordingly.If fluoxetin…	n=5	Yes	6 DISCONTINUED, 1 NEW DRUG ADDED	Normal pharmacogenetic (PGx) reponse for for Fluoxetine, Gabapentin, Lamotrigine, Quetiapine and Trazodone. MODERATE PGx for Ondansetron"The patient carries one La and one S allele of SLC6A4 5HTTLPR variant. Preliminary studies demonstrate that use of ondansetron may not benefit patients with this genotype." All discontinued and replaced with Oxycodone with normal PGx and only moderate DDIs with …
4583	*1/*2 Normal Metabolizer	Negative	S/S Low Serotonin Transporter Expression	Hydromorphone	1	1	0	0	1 GREEN: Hydromorphone | DILAUDID®, EXALGO® No genetically guided drug selection or dosing recommendations are available. Hydromorphone is not metabolized by CYPs, and genetic variations in these metabolizing enzymes are not expected to affect its efficacy or toxicity profiles. Hydromorphone can be prescribed at standard label-recommended dosage and administration.	No	0	0		n=3	Yes	1 DISCONTINUED, 3 NEW DRUGS ADDED	Normal pharmacogenetic (PGx) reponse for for Hydromorphone. Hydromorphone discontinued and replaced with Hydrocodone and Morphine. Diazepam added in final drug adherence report with moderate PGx: "Diazepam CYP2C19 Rapid Metabolizer: Test results indicate an increased risk of therapeutic failure. Consider standard prescribing practices and monitor closely."
4585	*1/*41 Normal Metabolizer	Negative	S/S Low Serotonin Transporter Expression	Motrin	1	1	0	0	1 GREEN: Motrin | IBUPROFEN Normal Sensitivity to Ibuprofen (CYP2C9: Normal Metabolizer) Individuals with a normal CYP2C9 activity (i.e normal metabolizers) can be prescribed ibuprofen according to standard label recommended-dosage and administration.	No	0	0		n=1	Unknown - drug adherence data before PGx report	Unknown	No data
4609	*2/*5 Normal Metabolizer	DELETION (*5)	La/La Normal Serotonin Transporter Expression	Asmanex, Buspirone, Fish Oil, Furosemide, Lisinopril, Lutein / Zeaxanthin, Melatonin, Novolog, Pantoprazole, Sertraline, Xopenex, Calcium, Vitamin D, Metoprolol, Msir	15	3	2	0	2 YELLOW: Pantoprazole | PROTONIX® Insufficient Response to Pantoprazole (CYP2C19: Rapid Metabolizer) • Helicobacter pylori eradication: increase dose by 400% and be alert to insufficient response. • Other: be extra alert to insufficient response and consider dose increase of 400%. EVIDENCE LEVEL 2 Possible Reduced Response to Sertraline (CYP2C19: Rapid Metabolizer) Sertraline | ZOLOFT® Sertralin…	Yes	3	0	3 YELLOW: Lisinopril & Furosemide MODERATE In patients without heart failure, it may be advisable to discontinue the diuretic, reduce the dose of the diuretic, or increase salt intake prior to the initiation of the ACE inhibitor. If hypotension occurs, place the patient in a supine position. Hypotension is most likely when the ACE inhibitor is initiated. However, if subsequent hypotension occurs,…	n=1	Unknown - drug adherence data before PGx report	Unknown	No data
4610	*4/*35 Normal Metabolizer	Negative	La/La Normal Serotonin Transporter Expression	Fluoxetine	1	1	0	0	1 GREEN: Normal Sensitivity to Fluoxetine (CYP2D6: Normal Metabolizer) Fluoxetine | PROZAC®, SARAFEM® Fluoxetine is metabolized to its active metabolite norfluoxetine and to other metabolites by multiple enzymes including CYP2D6, CYP2C19, CYP2C9, and CYP3A4. Fluoxetine can be prescribed at standard label-recommended dosage and administration.	No	0	0		n=6	Yes	1 CONTINUED, 2 NEW DRUGS ADDED, 1 SWITCHED.	Normal pharmacogenetic (PGx) reponse for for Fluoxetine. Normal Sensitivity to Fluoxetine (CYP2D6: Normal Metabolizer). Levetiracetam and Oxymorphone added without any contraindication for PGx or DGI/DDI. Oxymorphone switched to Oxycodone generating a MODERATE DGI: "Oxycodone & Fluoxetine MODERATE: Patients receiving concurrent therapy with either benzhydrocodone, hydrocodone or oxycodone and a s…
4614	*4/*29 Intermediate Metabolizer	Negative	La/La Normal Serotonin Transporter Expression	Oxycodone	1	0	1	0	1 YELLOW: Oxycodone | PERCOCET®, OXYCONTIN® Possible Altered Response to Oxycodone (CYP2D6: Intermediate Metabolizer) Decreased conversion of oxycodone to the more active metabolite oxymorphone is expected in CYP2D6 intermediate metabolizers. However, there is insufficient evidence whether these patients have decreased analgesia when taking oxycodone. Adequate pain relief can be achieved by incre…	No	0	0		n=6	Yes	1 CONTINUED, 1 NEW DRUG ADDED	MODERATE PGx Warning for Oxycodone | PERCOCET®, OXYCONTIN®: "Possible Altered Response to Oxycodone (CYP2D6: Intermediate Metabolizer). Decreased conversion of oxycodone to the more active metabolite oxymorphone is expected in CYP2D6 intermediate metabolizers. Adequate pain relief can be achieved by increasing the dose in response to pain symptoms. Other opioids not metabolized by CYP2D6 may also…
4615	*4/*41 Intermediate Metabolizer	Negative	Indeterminate	Morphine, Percocet, Tizanidine	3	0	3	0	3 YELLOW; Morphine | MS CONTIN® Altered Response to Morphine (COMT: Low COMT Activity) The patient carries two COMT Val158Met variants, which translates to a reduced COMT function. The patient may require lower doses of morphine for adequate pain control. The dosing regimen needs to be individualized for each patient, taking into account the patient's prior analgesic treatment experience. EVIDENC…	Yes	2	0	2 YELLOW: Percocet & Tizanidine MODERATE Limit prescribing opioid analgesics with CNS depressants such as muscle relaxants to patients for whom alternatives are inadequate.If concurrent use is necessary, limit the dosages and duration of each drug to the minimum possible while achieving the desired clinical effect. If starting a CNS depressant (for an indication other than epilepsy) with an opioi…	n=4	Yes	2 CONTINUED, 1 DISCONTINUED	MODERATE PGx Warnings for Morphine: "Morphine | MS CONTIN® The patient carries two COMT Val158Met variants, which translates to a reduced COMT function. The patient may require lower doses of morphine for adequate pain control. The dosing regimen needs to be individualized for each patient, taking into account the patient's prior analgesic treatment experience.", Percocet: "Decreased conversion o…
4619	*4/*4 Poor Metabolizer	Negative	S/S Low Serotonin Transporter Expression	Norco, Hydromorphone	2	1	1	0	1 YELLOW: Norco | HYDROCODONE Possible Altered Response to Hydrocodone (CYP2D6: Poor Metabolizer) Decreased conversion of hydrocodone to the more active metabolite hydromorphone is expected in CYP2D6 poor metabolizers. However, there is insufficient evidence whether poor metabolizers have decreased analgesia when taking hydrocodone. Adequate pain relief can be achieved by increasing the dose in r…	No	0	0		n=1	Unknown - drug adherence data before PGx report	Unknown	No data
4621	*1/*1 Normal Metabolizer	Negative	La/La Normal Serotonin Transporter Expression	Tramadol, Calcium, Finasteride, Lisinopril, Omeprazole, Simvastatin, Tamulosin, Vitamin D	8	6	0	0	6 GREEN: Finasteride | PROSCAR® Normal Response to Finasteride Pharmacogenetic guidance: no genetically guided drug selection or dosing recommendations are available. Polypharmacy guidance: Finasteride is extensively metabolized in humans by CYP3A4. The effects of potent or moderate CYP3A4 inhibitors on finasteride have not been studied. Because of the potential for drug-drug interactions, use ca…	No	0	0		n=4	Yes	7 CONTINUED, 1 DISCONTINUED, 2 NEW DRUG ADDED, 1 DISCONTINUED	Normal pharmacogenetic (PGx) reponse for for Finasteride, Omeprazole, Simvastatin, Tamsulosin and Tramadol. Tramadol discontinued after PGx report, replaced with Oxycodone (Percocet) - without contraindication. Morphine also added with moderate PGx warning: "OPRM1 Altered OPRM1 Function. Test results indicate possible decreased response to standard doses of the drug. Consider standard prescribing…
4622	*4/*5 Poor Metabolizer	DELETION (*5)	S/La Decreased Serotonin Transporter Expression	Keflex, Pennsaid, Skelaxin, Ms Contin, Lidocaine	5	3	1	0	1 YELLOW: Pennsaid | DICLOFENAC Possible Sensitivity to Diclofenac (CYP2C9: Intermediate Metabolizer) Diclofenac is extensively metabolized by hydroxylation and direct glucuronidation. About 50% of diclofenac is eliminated as a 4- hydroxymetabolite, a reaction mediated by CYP2C9. Other CYP enzymes including CYP2C8, CYP2C19 and CYP3A4 are also involved in the formation of a 5-hydroxymetabolite. A …	Yes	1	0	1 YELLOW: MS Contin & Skelaxin MODERATE Limit prescribing opioid analgesics with CNS depressants such as muscle relaxants to patients for whom alternatives are inadequate.If concurrent use is necessary, limit the dosages and duration of each drug to the minimum possible while achieving the desired clinical effect. If starting a CNS depressant (for an indication other than epilepsy) with an opioid…	n=4	Yes (if decreased Doxepin dosage is administered)	1 CONTINUED, 4 DISCONTINUED, 7 NEW DRUGS ADDED, 1 DISCONTINUED	Normal pharmacogenetic (PGx) reponse for for Morphine and Metaxalone, MODERATE PGx for Diclofenac: "Individuals with decreased CYP2C9 activity (i.e intermediate metabolizers) should be closely monitored for increased gastrointestinal adverse events when prescribed diclofenac and lower doses may be more appropriate for these patients." 1 MODERATE DDI for MS Contin & Skelaxin: "Limit prescribing op…
4623	*1/*1 Normal Metabolizer	Negative	S/S Low Serotonin Transporter Expression	Paxil, Potassium Chloride, Lasix, Keflex, Horizant, Xanax, Amitiza, Cyclobenzaprine, Duragesic, Fenofibrate, Msir	11	4	1	0	1 YELLOW: MSIR | MORPHINE Altered Response to Morphine (COMT: High/Normal COMT Activity) The patient does not carry the COMT Val158Met variant. The patient may require higher doses of morphine for adequate pain control. The dosing regimen needs to be individualized for each patient, taking into account the patient's prior analgesic treatment experience. EVIDENCE LEVEL 2 4 GREEN: Normal Response t…	Yes	8	0	8 YELLOW: Horizant & MSIR MODERATE Monitor patients receiving concurrent opioids for gabapentinoid-related side effects, including CNS depression (e.g. somnolence, respiratory depression, sedation). The dosage of one or both agents may need to be reduced. Duragesic & Xanax MODERATE Limit prescribing opioid analgesics with CNS depressants such as benzodiazepines to patients for whom alternatives a…	n=8	Yes	9 CONTINUED, 2 DISCONTINUED, 1 SWITCHED	Normal pharmacogenetic (PGx) reponse for for Alprazolam, Cyclobenzaprine, Fentanyl, Paroxetine, MODERATE PGx for Morphine: "Altered Response to Morphine (COMT: High/Normal COMT Activity) MSIR | MORPHINE The patient does not carry the COMT Val158Met variant. The patient may require higher doses of morphine for adequate pain control." 8 MODERATE DDIs for Morphine, Cyclobenzaprine, Gabapentin and Fe…
4627	*4/*4 Poor Metabolizer	Negative	S/S Low Serotonin Transporter Expression	Norco, Hydromorphone, Gabapentin, Prednisone, Mobic, Percocet	6	2	3	0	3 YELLOW: Mobic | MELOXICAM Possible Sensitivity to Meloxicam (CYP2C9: Intermediate Metabolizer) Meloxicam plasma concentrations may be higher in individual with decreased CYP2C9 function. A reduction in meloxicam dosage may be needed with a closer monitoring for signs of gastrointestinal toxicity during long-term administration. EVIDENCE LEVEL 2 Possible Altered Response to Hydrocodone (CYP2D6: …	Yes	1	0	1 YELLOW: Mobic & Prednisone MODERATE Monitor patients receiving concurrent therapy carefully for signs of gastrointestinal ulceration. Use the lowest effective NSAID dose for the shortest duration possible. Instruct patients to report signs of GI bleeding such as black stools, "coffee ground" vomit, nausea, stomach/abdominal pain.	n=1	Unknown - drug adherence data before PGx report	Unknown	No data
4628	*1/*10 Normal Metabolizer	Negative	S/S Low Serotonin Transporter Expression	Baclofen, Qvar, Fluoxetine, Clonazepam, Hydrochlorothiazide, Pravastatin, Percocet, Duragesic	8	5	0	0	5 GREEN: Clonazepam | KLONOPIN Pharmacogenetic guidance: No genetically guided drug selection or dosing recommendations are available. Polypharmacy guidance: clonazepam is extensively metabolized by CYP3A4 to an amino metabolite that is further acetylated by Nacetyltransferases. This drug should be used with caution when prescribed with CYP3A4 inhibitors or inducers. EVIDENCE LEVEL 2 Good Respons…	Yes	6	0	6 YELLOW: Percocet & Fluoxetine MODERATE Patients receiving concurrent therapy with either hydrocodone or oxycodone and a strong CYP2D6 inhibitor should be observed for decreased effectiveness of hydrocodone or oxycodone. An alternative analgesic, such as morphine or nonopioid analgesics, may need to be considered. Duragesic & Baclofen MODERATE Limit prescribing opioid analgesics with CNS depress…	n=4	Yes	1 CONTINUED, 3 DISCONTINUED, ADDED 2 NEW DRUGS, 1 SWITCHED and SWITCHED BACK.	Normal response to Oxycodone (Percocet), Fluoxetine, Fentanyl, Clonazepam and Pravastatin according to PGx report. Baclofen, Clonazepam and Fluoxetine removed (all showing YELLOW - Moderate DDIs with Oxycodone and other drugs on medication list), added Gabapentin after PGx report - correct GREEN for PGx and DDI, also added Methadone - no guidance in PGx report, but no contraindication. Then switc…
4629	*1/*1Normal Metabolizer	Negative	S/S Low Serotonin Transporter Expression	Rectasol, Naproxen, Amlodipine, Gabapentin, Citalopram, Medrol, Xanax, Crestor, Aspirin, Vimovo, Amrix, Silenor, Percocet	13	9	2	0	2 YELLOW: Citalopram | CELEXA The patient is heterozygous for HTR2A variant rs7997012. Reduced Response to Citalopram (HTR2A: Heterozygous for the A allele (rs7997012)). Preliminary studies report that heterozygous HTR2A variant rs7997012 may be associated with an unfavorable response to citalopram. EVIDENCE LEVEL 2 Delayed Response to Citalopram (SLC6A4: Low Serotonin Transporter Expression) Cit…	Yes	11	1	1 RED: Citalopram & Vimovo (Naproxen/Esomeprazole) SERIOUS The dose of citalopram should be limited to 20 mg in patients receiving concurrent therapy with an inhibitor of CYP P-450-2C19 (Vimovo contains Esomeprazole). Evaluate patient for other drugs, diseases and conditions which increase risk for QT prolongation and correct risk factors (e.g. correct hypokalemia, discontinue other QT prolonging…	n=6	Yes	1 CONTINUED, 1 DISCONTINUED, ADDED 2 NEW DRUGS, THEN 1 DISCONTINUED	Normal response to Oxycodone (Percocet), Gabapentin, Crestor, Doxepin, Naproxen and Alprazolam according to PGx report. Citalopram showed 2 YELLOW PGx warnings: "The patient is heterozygous for HTR2A variant rs7997012. Reduced Response to Citalopram (HTR2A: Heterozygous for the A allele (rs7997012)). Preliminary studies report that heterozygous HTR2A variant rs7997012 may be associated with an un…
4630	*2/*4 Normal Metabolizer	Negative	S/S Low Serotonin Transporter Expression	Naproxen, Baclofen, Aspirin, Fluticasone, Vitamin D3, Tramadol, Duloxetine, Lisinopril, Amlodipine, Atorvastatin, Hydrochlorothiazide	11	5	0	0	5 GREEN: Atorvastatin | LIPITOR Atorvastatin plasma concentrations are not expected to increase, and unless other genetic or circumstantial risk factors are present, atorvastatin can be prescribed at standard FDA-recommended starting doses and adjusted based on disease-specific guidelines. (Other myopathy predisposing factors include advanced age (≥65), uncontrolled hypothyroidism, renal impairme…	Yes	7	0	7 YELLOW: Tramadol & Duloxetine MODERATE When possible avoid concurrent use of tramadol with paroxetine, fluoxetine or duloxetine as the risks for serotonin toxicity and/or decreased tramadol efficacy are greater with these agents.If concurrent therapy of tramadol with a SSRI or SNRI is warranted, patients should be closely monitored for signs and symptoms of serotonin syndrome, seizure activity,…	n=3	Yes	11 CONTINUED	Normal response to all drugs according to PGx report with some YELLOW (Moderate) DDI Warnings. Tramadol was continued based on 1 drug adherence report after PGx report. Tramadol & Baclofen showed a MODERATE DDI - only Tramadol was prescribed but patient continued to combine Baclofen with Tramadol: "Limit prescribing opioid analgesics with CNS depressants such as muscle relaxants to patients for w…
4631	*1/*4 Normal Metabolizer	Negative	S/La Decreased Serotonin Transporter Expression	Gabapentin, Trazodone, Lyrica, Toviaz, Estradiol, Lisinopril, Magnesium, Cymbalta, Nexium, Abilify, Ativan, Topamax, Imitrex, Amrix, Dilaudid, Methadone	16	9	1	0	1 YELLOW: Nexium | ESOMEPRAZOLE Insufficient Response to Esomeprazole (CYP2C19: Rapid Metabolizer) • Helicobacter pylori eradication: increase dose by 50-100% and be alert to insufficient response. • Other: be extra alert to insufficient response and consider dose increase of 50-100%. EVIDENCE LEVEL 1 9 GREEN: Normal Sensitivity to Aripiprazole (CYP2D6: Normal Metabolizer) Abilify | ARIPIPRAZOLE …	Yes	18	2	2 RED: Topamax & Estradiol SERIOUS An alternative form of contraception may be required during concomitant administration with anticonvulsants and/or barbiturates. Depo medroxyprogesterone may be an alternative, since its effectiveness is not decreased by anticonvulsants.Patients receiving perampanel at doses of 12 mg/day should use alternative contraception methods, such as an intra-uterine devi…	n=4	Yes	10 CONTINUED, 4 DISCONTINUED, 2 NEW DRUGS ADDED	Normal pharmacogenetic (PGx) reponse for for Gabapentin, Trazodone, Lyrica, Toviaz, Cymbalta, Abilify, Ativan, Topamax, Amrix, Dilaudid, MODERATE PGx for Nexium = Esomeprazole: "Insufficient Response to Esomeprazole (CYP2C19: Rapid Metabolizer) • Helicobacter pylori eradication: increase dose by 50-100% and be alert to insufficient response. • Other: be extra alert to insufficient response and co…
4632	*1/*1 Normal Metabolizer	Negative	S/La Decreased Serotonin Transporter Expression	Omeprazole, Lisinopril, Levothyroxine, Pravastatin, Vitamin D3, Fosamax, Tums, Premarin, Neurontin, Amitiza, Soma, Tramadol, Medrol	13	5	0	0	5 GREEN: Neurontin | GABAPENTIN Pharmacogenetic guidance: no genetically guided drug selection or dosing recommendations are available. Polypharmacy guidance: Gabapentin is eliminated primarily through renal excretion and is not metabolized by CYPs. Genetic variations in these metabolizing enzymes are not expected to affect its efficacy or toxicity profiles. Gabapentin can be prescribed at standa…	Yes	3	0	3 YELLOW: Medrol & Premarin MODERATE Patients receiving concurrent hormonal contraceptives or estrogen should be observed for symptoms of corticosteroid toxicity. A lower corticosteroid dose may be required. Tramadol & Soma MODERATE Limit prescribing opioid analgesics with CNS depressants such as muscle relaxants to patients for whom alternatives are inadequate.If concurrent use is necessary, lim…	n=3	Unknown - drug adherence data before PGx report	Unknown	No data
4633	*1/*4 Normal Metabolizer	Negative	S/S Low Serotonin Transporter Expression	Robaxin, Norco, Carisoprodol, Cyclobenzaprine	4	5	0	0	5 GREEN: Carisoprodol | SOMA Carisoprodol can be prescribed at standard label-recommended dosage and administration. EVIDENCE LEVEL 2 Normal Response to Cyclobenzaprine Cyclobenzaprine | FLEXERIL, AMRIX Pharmacogenetic guidance: No genetically guided drug selection or dosing recommendations are available. Cyclobenzaprine is excreted primarily as a glucuronide via the kidneys, and as an N-demethyl…	Yes	3	0	3 YELLOW: All for Norco & Cyclobenzaprine or Carisoprodol or Robaxin - MODERATE - Limit prescribing opioid analgesics with CNS depressants such as muscle relaxants to patients for whom alternatives are inadequate. If concurrent use is necessary, limit the dosages and duration of each drug to the minimum possible while achieving the desired clinical effect. If starting a CNS depressant (for an ind…	n=1	Unknown - drug adherence data before PGx report	Unknown	No data
4634	*1/*1 Normal Metabolizer	Negative	S/La Decreased Serotonin Transporter Expression	Trazodone, Gabapentin, Buspirone	3	2	0	0	2 GREEN: Gabapentin | NEURONTIN Pharmacogenetic guidance: no genetically guided drug selection or dosing recommendations are available. Gabapentin can be prescribed at standard labelrecommended dosage and administration. EVIDENCE LEVEL 2 Normal Response to Trazodone | OLEPTRO Pharmacogenetic guidance: Trazodone is metabolized to its active metabolite m-chlorophenylpiperazine by CYP3A4. This metab…	No	0	0		n=5	Yes	1 CONTINUED, ADDED 1 NEW DRUG, SWITCHED THAT DRUG AGAIN	Normal response to Gabapentin and Trazodone according to PGx report. Patient shown to struggle with Methamphetamine addiction in initial drug adherence reports - prescription of Gabapentin was continued and added Norco in next drug adherence report (Norco GREEN according to PGX table with no DDIs in cotrast to Morphine which showed YELLOW DDI) but patient did not adhere to drug. Next switched Nor…
4635	*1/*2 Normal Metabolizer	Negative	La/La Normal Serotonin Transporter Expression	Tramadol, Cyclobenzaprine, Gabapentin	3	3	0	0	3 GREEN: Cyclobenzaprine | FLEXERIL, AMRIX Pharmacogenetic guidance: No genetically guided drug selection or dosing recommendations are available. Cyclobenzaprine is excreted primarily as a glucuronide via the kidneys, and as an N-demethylated metabolite by CYP3A4, CYP1A2, and to a lesser extent CYP2D6. Due to the minor involvement of CYP2D6 in the metabolism of cyclobenzaprine, the polymorphism …	Yes	1	0	1 YELLOW: Tramadol & Cyclobenzaprine - Limit prescribing opioid analgesics with CNS depressants such as muscle relaxants to patients for whom alternatives are inadequate. If concurrent use is necessary, limit the dosages and duration of each drug to the minimum possible while achieving the desired clinical effect. If starting a CNS depressant (for an indication other than epilepsy) with an opioid…	n=1	Unknown - drug adherence data before PGx report	Unknown	No data
4637	*1/*2 Normal Metabolizer	Negative	S/S Low Serotonin Transporter Expression	Lyrica, Baclofen	2	1	0	0	1 GREEN: Lyrica | PREGABALIN Pharmacogenetic guidance: No genetically guided drug selection or dosing recommendations are available. Polypharmacy guidance: Pregabalin is eliminated primarily through renal excretion and is not metabolized by CYPs. Genetic variations in these metabolizing enzymes are not expected to affect its efficacy or toxicity profiles. Pregabalin can be prescribed at standard …	No	0	0		n=3	Yes	1 SWITCHED	Normal response to Pregabalin according to PGx report. Switched to Gabapentin instead of Pregabalin in next drug adherence report (Gabapentin also GREEN Anti-convulsant according to PGX table with no DDIs).
4643	*10/*10 Normal Metabolizer	Negative	S/La Decreased Serotonin Transporter Expression	Morphine, Oxycodone, Paroxetine, Lasix, K-Dur	5	2	1	0	1 YELLOW: MS Contin | MORPHINE The patient carries two COMT Val158Met mutations, which translates to a reduced COMT function. The patient may require lower doses of morphine for adequate pain control. The dosing regimen needs to be individualized for each patient, taking into account the patient's prior analgesic treatment experience. EVIDENCE LEVEL 1 2 GREEN: Normal Response to Oxycodone (CYP2D6…	Yes	0	0	1 YELLOW: Oxycodone & Paxil MODERATE Patients receiving concurrent therapy with either hydrocodone or oxycodone and a strong CYP2D6 inhibitor should be observed for decreased effectiveness of hydrocodone or oxycodone. An alternative analgesic, such as morphine or nonopioid analgesics, may need to be considered.	n=4	Yes	3 DISCONTINUED, SWITCH TO 1 NEW DRUG	Normal response to Oxycodone, Paroxetine according to PGx report - YELLOW warning not to use Morphine: MS Contin | MORPHINE The patient carries two COMT Val158Met mutations, which translates to a reduced COMT function. The patient may require lower doses of morphine for adequate pain control. The dosing regimen needs to be individualized for each patient, taking into account the patient's prior a…
4644	*2/*41 Normal Metabolizer	Negative	S/S Low Serotonin Transporter Expression	Tramadol, Cyclobenzaprine, Diclofenac, Tylenol	4	3	0	0	3 GREEN: Cyclobenzaprine | FLEXERIL, AMRIX Pharmacogenetic guidance: No genetically guided drug selection or dosing recommendations are available. Cyclobenzaprine is excreted primarily as a glucuronide via the kidneys, and as an N-demethylated metabolite by CYP3A4, CYP1A2, and to a lesser extent CYP2D6. Due to the minor involvement of CYP2D6 in the metabolism of cyclobenzaprine, the polymorphism …	Yes	1	0	1 YELLOW: Tramadol & Cyclobenzaprine - Limit prescribing opioid analgesics with CNS depressants such as muscle relaxants to patients for whom alternatives are inadequate. If concurrent use is necessary, limit the dosages and duration of each drug to the minimum possible while achieving the desired clinical effect. If starting a CNS depressant (for an indication other than epilepsy) with an opioid…	n=3	Yes	1 DISCONTINUED	Normal response to Tramadol, Diclofenac and Cyclobenzaprine according to PGx report - DDI YELLOW warning not to use Tramadol and Cyclobenzaprine simultaneously - patient was not prescribed Cyclobenzaprine in drug adherence tests after PGx report.
4645	*2/*10 Normal Metabolizer	Negative	S/S Low Serotonin Transporter Expression	Morphine, Gabapentin, Duloxetine	3	2	1	0	1 YELLOW: Morphine | MS CONTIN The patient carries two COMT Val158Met mutations, which translates to a reduced COMT function. The patient may require lower doses of morphine for adequate pain control. The dosing regimen needs to be individualized for each patient, taking into account the patient's prior analgesic treatment experience. EVIDENCE LEVEL 2 2 GREEN: Normal Sensitivity to Duloxetine (CY…	Yes	1	0	1 YELLOW: Gabapentin & Morphine MODERATE Monitor patients receiving concurrent morphine for gabapentin-related side effects, including CNS depression (e.g. somnolence, respiratory depression, sedation). The dosage of one or both agents may need to be reduced.	n=1	Unknown - drug adherence data before PGx report	Unknown	No data
4648	*1/*1 Normal Metabolizer	Negative	S/La Decreased Serotonin Transporter Expression	Gabapentin, Diclofenac, Baclofen	3	2	0	0	2 GREEN: Diclofenac | VOLTAREN Individuals with a normal CYP2C9 activity (i.e normal metabolizers) can be prescribed diclofenac according to standard label recommended-dosage and administration. EVIDENCE LEVEL 2 Normal Response to Gabapentin | NEURONTIN Pharmacogenetic guidance: no genetically guided drug selection or dosing recommendations are available. Polypharmacy guidance: Gabapentin is elim…	No	0	0		n=1	Unknown - drug adherence data before PGx report	Unknown	No data
4654	*2/*33 Normal Metabolizer	Negative	Indeterminate	Norco	1	1	0	0	1 GREEN: Normal Response to Hydrocodone (CYP2D6: Normal Metabolizer) Norco | HYDROCODONE Hydrocodone can be prescribed at standard label-recommended dosage and administration. EVIDENCE LEVEL 2 Good Response to Hydrocodone (OPRM1: Normal OPRM1 Function) Norco | HYDROCODONE Acute postoperative and cancer pain: the patient is expected to experience good analgesia with standard or increased hydrocodo…	No	0	0		n=1	Unknown - drug adherence data before PGx report	Unknown	No data
4656	*1/*2 Normal Metabolizer	Negative	S/S Low Serotonin Transporter Expression	Gabapentin, Naproxen	2	2	0	0	2 GREEN: Gabapentin | NEURONTIN - Pharmacogenetic guidance: no genetically guided drug selection or dosing recommendations are available. Polypharmacy guidance: Gabapentin is eliminated primarily through renal excretion and is not metabolized by CYPs. Genetic variations in these metabolizing enzymes are not expected to affect its efficacy or toxicity profiles. Gabapentin can be prescribed at stan…	No	0	0		n=1	Unknown - drug adherence data before PGx report	Unknown	No data
4657	*1/*2 Normal Metabolizer	Negative	S/S Low Serotonin Transporter Expression	Pregabalin, Hydrocodone, Celecoxib	2	1	1	0	1 YELLOW: Norco | HYDROCODONE Altered Response to Hydrocodone (OPRM1: Altered OPRM1 Function) Acute postoperative and cancer pain: the patient's genotype has been shown to be associated with reduced analgesia and increased opioid side effects at standard or high hydrocodone doses. If the patient fails to respond to increased hydrocodone doses, an alternative opioid may be considered.	No	0	0		n=2	Yes	2 CONTINUED	Normal response to Pregabalin and Celecoxib according to PGx report, Hydrocodone OPRM1 warning (YELLOW) - "If the patient fails to respond to increased hydrocodone doses, an alternative opioid may be considered." Continued Norco prescription in 2018, in both drug adherence tests Patient did not consume Hydrocodone, in last test used Gabapentin.
4658	*1/*4M Normal Metabolizer	Negative	S/S Low Serotonin Transporter Expression	Pregabalin, Hydrocodone	2	1	1	0	1 YELLOW: Norco | HYDROCODONE Altered Response to Hydrocodone (OPRM1: Altered OPRM1 Function) Acute postoperative and cancer pain: the patient's genotype has been shown to be associated with reduced analgesia and increased opioid side effects at standard or high hydrocodone doses. If the patient fails to respond to increased hydrocodone doses, an alternative opioid may be considered.	No	0	0		n=1	Unknown - drug adherence data before PGx report	Unknown	No data
4659	*1/*1 Normal Metabolizer	Negative	S/S Low Serotonin Transporter Expression	Gabapentin, Buspirone, Omeprazole	2	1	1	0	1 YELLOW: Omeprazole | PRILOSEC • Helicobacter pylori eradication: increase dose by 100-200% and be alert to insufficient response. • Other: be extra alert to insufficient response and consider dose increase of 100-200%.	No	0	0		n=0	No drug adherence data	Unknown	No data
4660	*1/*4 XN Ultra-Rapid Metabolizer	DUPLICATION (XN)	S/La Decreased Serotonin Transporter Expression	Gabapentin, Atenolol, Hydrochlorothiazide, Sertraline, Omeprazole, Percocet, Benazepril	7	2	3	0	3 YELLOW: Omeprazole | PRILOSEC® Insufficient Response to Omeprazole (CYP2C19: Ultra-Rapid Metabolizer) • Helicobacter pylori eradication: increase dose by 100-200% and be alert to insufficient response. • Other: be extra alert to insufficient response and consider dose increase of 100-200%. EVIDENCE LEVEL 1 Possible Altered Response to Oxycodone (CYP2D6: Ultra-Rapid Metabolizer) Percocet | OXYCO…	Yes	1	0	1 YELLOW: Gabapentin & Percocet MODERATE Monitor patients receiving concurrent opioids for gabapentinoid-related side effects, including CNS depression (e.g. somnolence, respiratory depression, sedation). The dosage of one or both agents may need to be reduced.	n=4	Yes	2 CONTINUED, 5 DISCONTINUED, 1 NEW DRUG ADDED, 1 DISCONTINUED	Normal pharmacogenetic (PGx) reponse for for Gabapentin and Atenolol, 3 MODERATE PGx WARNINGs for Oxycodone: "Percocet | OXYCODONE Possible Altered Response to Oxycodone (CYP2D6: Ultra-Rapid or Normal Metabolizer) Based on the genotype result, this patient MAY be a CYP2D6 ultra-rapid metabolizer. Increased conversion of oxycodone to the more active metabolite oxymorphone is expected in CYP2D6 ult…
4667	*2/*33 Normal Metabolizer	Negative	S/La Decreased Serotonin Transporter Expression	Gabapentin, Tizanidine, Morphine	2	2	0	0	2 GREEN: Gabapentin and Tizanidine	No	0	0		n=2	Yes	1 CONTINUED, ADDED 1 NEW DRUG	Normal Response to Gabapentin and addition of Morphine, based on PGx report normal activity of OPRM1 and CYP2D6.
4824	*2/*41 Normal Metabolizer	Negative	S/La Decreased Serotonin Transporter Expression	Norco, Premarin, Bumetanide, Clobetasol, Duloxetine, Levothyroxine, Metoprolol Succinate, Nitrostat, Promethazine, Spironolactone, Venlafaxine, Vesicare, Disopyramide, Omeprazole	14	6	1	0	1 YELLOW: Omeprazole | PRILOSEC® Insufficient Response to Omeprazole (CYP2C19: Rapid Metabolizer) • Helicobacter pylori eradication: increase dose by 100-200% and be alert to insufficient response. • Other: be extra alert to insufficient response and consider dose increase of 100-200%. EVIDENCE LEVEL 2 6 GREEN: Normal Sensitivity to Duloxetine (CYP2D6: Normal Metabolizer) Duloxetine | CYMBALTA® D…	Yes	3	1	1 RED: Disopyramide (Norpace) & Venlafaxine SERIOUS The Australian manufacturer of disopyramide states that concurrent use with agents liable to produce torsades de pointes, including tricyclic or tetracyclic antidepressants, erythromycin, vincamine, and sultopride, is contraindicated. If concurrent therapy is warranted, consider obtaining serum calcium, magnesium, and potassium levels and monito…	n=2	Yes	10 CONTINUED, 4 DISCONTINUED, 2 NEW DRUGS ADDED	Normal pharmacogenetic (PGx) reponse for for Vesicare, Venlafaxine, Hydrocodone, Metoprolol, Duloxetine, MODERATE PGx for Omeprazole: "Insufficient Response to Omeprazole (CYP2C19: Rapid Metabolizer) Omeprazole | PRILOSEC® • Helicobacter pylori eradication: increase dose by 100-200% and be alert to insufficient response. • Other: be extra alert to insufficient response and consider dose increase …
4835	*1/*1 Normal Metabolizer	Negative	S/La Decreased Serotonin Transporter Expression	Zolpidem, Ibuprofen, Lyrica - Zolpidem And Pregabalin Adhered To On Single Report Before Pgx Testing.	3	2	0	0	2 GREEN: Ibuprofen | ADVIL, MOTRIN Individuals with a normal CYP2C9 activity (i.e normal metabolizers) can be prescribed ibuprofen according to standard label recommended-dosage and administration. EVIDENCE LEVEL 2 Normal Response to Pregabalin Lyrica | PREGABALIN Pharmacogenetic guidance: No genetically guided drug selection or dosing recommendations are available. Polypharmacy guidance: Pregaba…	No	0	0		n=1	Unknown - drug adherence data before PGx report	Unknown	No data
4836	*2/*5 Normal Metabolizer	DELETION (*5)	S/S Low Serotonin Transporter Expression	Unknown	0	0	0	0	None - no medication list provided	N/A	0	0		n=1	Unknown - drug adherence data before PGx report	Unknown	No data
4838	*1/*1 Normal Metabolizer	Negative	La/La Normal Serotonin Transporter Expression	Unknown	0	0	0	0	None - no medication list provided	N/A	0	0		n=1	Unknown - drug adherence data before PGx report	Unknown	No data
4839	*1/*5 Normal Metabolizer	DELETION (*5)	La/La Normal Serotonin Transporter Expression	Unknown	0	0	0	0	None - no medication list provided	N/A	0	0		n=1	Unknown - drug adherence data before PGx report	Unknown	No data
4852	*2/*4 Normal Metabolizer	Negative	S/La Decreased Serotonin Transporter Expression	Unknown	0	0	0	0	None - no medication list provided	N/A	0	0		n=1	Unknown - drug adherence data before PGx report	Unknown	No data
4862	*1/*2 Normal Metabolizer	Negative	S/La Decreased Serotonin Transporter Expression	Simvastatin, Amlodipine, Temazepam, Oxycodone, Tizanidine, Ranitidine, Lithium, Quetiapine, Duloxetine, Plavix, Diazepam	11	5	0	2	2 RED: Plavix | CLOPIDOGREL Reduced Response to Clopidogrel (CYP2C19: Intermediate Metabolizer) Consider alternative therapy. Examples of alternative drugs: prasugrel (contraindicated in TIA/Stroke patients), ticagrelor, aspirin, aspirin plus dipyridamole. EVIDENCE LEVEL 1 High Myopathy Risk (SLCO1B1: Poor Function) Simvastatin | ZOCOR® Simvastatin plasma concentrations are expected to be elevate…	Yes	10	1	1 RED: Simvastatin & Amlodipine SERIOUS Do not exceed a dosage of 20 mg daily of simvastatin in patients receiving concurrent therapy with amlodipine. Consider separating the administration times of amlodipine and simvastatin in patients receiving concurrent therapy with amlodipine and simvastatin to doses of 20 mg or less.If concurrent therapy is deemed medically necessary, monitor patients for …	n=5	Yes (if Simvastatin dosage was lowered to no more than 20 mg/day).	10 CONTINUED, 1 DISCONTINUED	Normal pharmacogenetic (PGx) reponse for for Oxycodone, Diazepam, Duloxetine, Tizanidine and Quetiapine, 2 SERIOUS PGx WARNINGs for Plavix: "CLOPIDOGREL Reduced Response to Clopidogrel (CYP2C19: Intermediate Metabolizer) Consider alternative therapy. Examples of alternative drugs: prasugrel (contraindicated in TIA/Stroke patients), ticagrelor, aspirin, aspirin plus dipyridamole. EVIDENCE LEVEL 1"…
4907	*2/*2 Normal Metabolizer	Negative	S/La Decreased Serotonin Transporter Expression	Oxycontin, Tramadol, Codeine, Gabapentin Lasix, Potassium Chloride, Acetaminophen, Montelukast, Ranitidine, Lactulose, Cephalexin, Ondansetron, Tamsulosin, Duloxetine, Misoprostol, Spironolactone, Trazodone, Quetiapine, Daliresp, Lorazepam	17	6	1	0	1 YELLOW: Ondansetron | ZOFRAN, ZUPLENZ Lack of Benefit from Ondansetron Treatment in Early Onset Alcoholism (SLC6A4: Decreased Serotonin Transporter Expression) Ondansetron has been shown to be effective in inhibiting heavy drinking behaviors in patients with early onset alcoholism. The patient carries one La and one S allele of SLC6A4 5HTTLPR variant. Preliminary studies demonstrate that use of…	Yes	17	1	1 RED: Potassium & Spironolactone SERIOUS If both drugs are administered, monitor potassium levels. Adjust the dose of the drugs accordingly. This combination should probably be avoided if possible. 17 YELLOW: Mainly concerning "Limit prescribing opioid analgesics with CNS depressants such as antipsychotics, benzodiazepines. Monitor for drugs prolonging QT interval. Codeine & Lorazepam MODERATE L…	n=2	Yes	3 CONTINUED, 2 DISCONTINUED	Normal response to Opioids prescribed: Tramadol, Oxycodone, Hydromorphone GREEN, Morphine, Hydrocodone and Fentanyl (YELLOW) according to PGx Table avoided. Ondansetron (PGX YELLOW Warning) and Spironolactone (DDI RED Warning) no longer on medication list, Gabapentin, Quetiapine and Trazodone GREEN lighted and continued.
4908	*2/*9 Normal Metabolizer	Negative	La/La Normal Serotonin Transporter Expression	Trazodone, Fentanyl, Tramadol, Prednisone, Gabapentin, Drug Adherence Report Showed Tramadol, Fentanyl And Gabapentin Prescription, Patient Adhered To None. Patient Tested Once (Prior To Pgx Report) - Adhered 1X.	5	4	0	0	4 GREEN: Trazodone, Fentanyl, Tramadol, Gabapentin	Yes	3	0	3 YELLOW: 2 for Gabapentin with Fentanyl or Tramadol: Monitor patients receiving concurrent opioids for gabapentinoid-related side effects, including CNS depression (e.g. somnolence, respiratory depression, sedation). The dosage of one or both agents may need to be reduced. 1 for Trazodone & Tramadol MODERATE Assess patient for predisposing risk factors and monitor accordingly. Manufacturers of t…	n=1	Unknown - drug adherence data before PGx report	Unknown	No data
4940	*1/*1 Normal Metabolizer	Negative	S/S Low Serotonin Transporter Expression	Unknown	0	0	0	0	None - no medication list provided	N/A	0	0		n=0	No drug adherence data	Unknown	No data
4957	*2/*2 Normal Metabolizer	Negative	S/La Decreased Serotonin Transporter Expression	Unknown	0	0	0	0	None - no medication list provided	N/A	0	0		n=1	Unknown - drug adherence data before PGx report	Unknown	No data
4958	*1/*1 Normal Metabolizer	Negative	S/La Decreased Serotonin Transporter Expression	Codeine, Morphine	2	1	1	0	1 YELLOW: Codeine, Morphine EVIDENCE LEVEL 2 Altered Response to Morphine (COMT: High/Normal COMT Activity) Morphine | MS CONTIN® The patient does not carry the COMT Val158Met variant. The patient may require higher doses of morphine for adequate pain control. The dosing regimen needs to be individualized for each patient, taking into account the patient's prior analgesic treatment experience. EV…	No	0	0		n=3	Yes	1 CONTINUED, 1 NEW DRUG ADDED, 1 SWITCHED	Normal pharmacogenetic (PGx) reponse for for Codeine, MODERATE PGx for Morphine: "The patient does not carry the COMT Val158Met variant. The patient may require higher doses of morphine for adequate pain control." Addition of Fentanyl and later switch to Ketamine prescription after PGx report without contraindication.
4975	*1/*41 Normal Metabolizer	Negative	S/La Decreased Serotonin Transporter Expression	Unknown	0	0	0	0	None - no medication list provided	N/A	0	0		n=1	Unknown - drug adherence data before PGx report	Unknown	No data
5014	*1/*4 Normal Metabolizer	Negative	S/S Low Serotonin Transporter Expression	Unknown	0	0	0	0	None - no medication list provided	N/A	0	0		n=1	Unknown - drug adherence data before PGx report	Unknown	No data
5015	*1/*29 Normal Metabolizer	Negative	S/La Decreased Serotonin Transporter Expression	Unknown	3	3	0	0	None - no medication list provided	No	0	0		n=2	Yes	3 CONTINUED	Normal response to Oxycodone according to PGx Table, Gabapentin and Venlafaxine as well.
5017	*2/*5 Normal Metabolizer	DELETION (*5)	La/La Normal Serotonin Transporter Expression	Morphine, Gabapentin, Citalopram, Quetiapine, Baclofen, Codeine, Rivaroxaban, Simvastatin	7	6	1	0	1 YELLOW: Morphine | MS CONTIN® Altered Response to Morphine (COMT: High/Normal COMT Activity) The patient does not carry the COMT Val158Met variant. The patient may require higher doses of morphine for adequate pain control. The dosing regimen needs to be individualized for each patient, taking into account the patient's prior analgesic treatment experience. 6 GREEN: Citalopram | CELEXA® Citalop…	Yes	6	1	1 RED: Quetiapine & Citalopram SERIOUS The US manufacturer of quetiapine states that concurrent use with agents known to prolong the QT interval should be avoided.If concurrent therapy is warranted, consider obtaining serum calcium, magnesium, and potassium levels and monitoring ECG at baseline and at regular intervals. Correct any electrolyte abnormalities. Instruct patients to report any irregu…	n=3	Yes (if Morphine dosage considered: "The patient may require higher doses of morphine for adequate pain control.")	1 SWITCH	The initial drug adherence report showed Codeine, Baclofen, Quetiapine, Gabapentin, Citalopram, Rivaroxaban and Simvastatin prescriptions. Patient adhered to all drugs except Gabapentin (observed 1x). Switch from Codeine prescription to Morphine was observed as of 04/2018 after the PGx report - all normal response, however switch from Codeine to Morphine not recommended according to report - Morp…
5018	*1/*17 Normal Metabolizer	Negative	La/La Normal Serotonin Transporter Expression	Oxycodone	1	1	0	0	1 GREEN: Oxycodone | PERCOCET®, OXYCONTIN® Oxycodone can be prescribed at standard label-recommended dosage and administration.	No	0	0		n=2	Yes	1 CONTINUED	Normal pharmacogenetic (PGx) reponse for for Oxycodone, continued medication without addition of others.
5022	*2/*2 Normal Metabolizer	Negative	S/La Decreased Serotonin Transporter Expression	Unknown	0	0	0	0	None - no medication list provided	No	0	0		n=3	Yes	2 CONTINUED	Normal response to Oxycodone according to PGx Table, Tramadol as well.
5023	*1/*1 Normal Metabolizer	Negative	S/S Low Serotonin Transporter Expression	Unknown	0	0	0	0	None - no medication list provided	No	0	0		n=4	Yes	2 CONTINUED	Normal response to Gabapentin and Tramadol according to PGx Table
5042	*2/*2 Normal Metabolizer	Negative	S/La Decreased Serotonin Transporter Expression	Unknown	0	0	0	0	None - no medication list provided	N/A	0	0		n=1	Unknown - drug adherence data before PGx report	Unknown	No data
5043	*2/*4 Normal Metabolizer	Negative	S/La Decreased Serotonin Transporter Expression	Unknown	0	0	0	0	None - no medication list provided	N/A	0	0		n=1	Unknown - drug adherence data before PGx report	Unknown	No data
5082	*1/*2 Normal Metabolizer	Negative	S/La Decreased Serotonin Transporter Expression	Percocet, Ambien, Gabapentin, Kava Preparation	4	2	0	0	2 GREEN: Gabapentin | NEURONTIN® Normal Response to Gabapentin Pharmacogenetic guidance: no genetically guided drug selection or dosing recommendations are available. Polypharmacy guidance: Gabapentin is eliminated primarily through renal excretion and is not metabolized by CYPs. Genetic variations in these metabolizing enzymes are not expected to affect its efficacy or toxicity profiles. Gabapen…	Yes	2	0	2 YELLOW Gabapentin & Percocet - Monitor patients receiving concurrent opioids for gabapentinoid-related side effects, including CNS depression (e.g. somnolence, respiratory depression, sedation). The dosage of one or both agents may need to be reduced. Ambien & Percocet - Monitor patients receiving concurrent therapy for unusual dizziness or lightheadedness, extreme sleepiness, slowed or difficu…	n=3	Yes	4 CONTINUED	Normal response to Percocet and Gabapentin, warnings on DDI interactions to monitor for CNS depression when combining with Gabapentin and Zolpidem. Kava derivatives and Codeine (possible cold/flu medication) observed in last drug adherence report.
5083	*35/*35 Normal Metabolizer	Negative	La/La Normal Serotonin Transporter Expression	Unknown	0	0	0	0	None - no medication list provided	N/A	0	0		n=0	No drug adherence data	Unknown	No data
5084	*1/*41 Normal Metabolizer	Negative	S/La Decreased Serotonin Transporter Expression	Tramadol, Gabapentin, Norco	3	2	1	0	1 YELLOW: Hydrocodone / Acetaminophen | HYDROCODONE Altered Response to Hydrocodone (OPRM1: Altered OPRM1 Function) The patient carries one copy of the OPRM1 118A>G variant. Acute postoperative and cancer pain: the patient's genotype has been shown to be associated with reduced analgesia and increased opioid side effects at standard or high hydrocodone doses. If the patient fails to respond to in…	Yes	2	0	2 YELLOW: Gabapentin & Tramadol MODERATE Monitor patients receiving concurrent opioids for gabapentinoid-related side effects, including CNS depression (e.g. somnolence, respiratory depression, sedation). The dosage of one or both agents may need to be reduced. Gabapentin & Hydrocodone / Acetaminophen MODERATE Monitor patients receiving concurrent opioids for gabapentinoid-related side effects, i…	n=2	Yes	3 CONTINUED	Normal response to Gabapentin and Tramadol - DDI show to "Monitor patients receiving concurrent opioids for gabapentinoid-related side effects" with opioids and warns "Altered Response to Hydrocodone (OPRM1: Altered OPRM1 Function) Hydrocodone / Acetaminophen | HYDROCODONE - The patient carries one copy of the OPRM1 118A>G variant. Acute postoperative and cancer pain". Patient observed taking Met…
5085	*1/*1 Normal Metabolizer	Negative	S/La Decreased Serotonin Transporter Expression	Norco, Methadone, Clonazepam, Citalopram, Baclofen, Tramadol	6	3	2	0	3 YELLOW: Citalopram | CELEXA® Reduced Response to Citalopram (HTR2A: Homozygous for G allele (rs7997012)) The patient is homozygous for G allele in HTR2A variant rs7997012. Preliminary studies report that this genotype may be associated with an unfavorable response to citalopram. EVIDENCE LEVEL 2 Delayed Response to Citalopram (SLC6A4: Decreased Serotonin Transporter Expression) Citalopram | CEL…	Yes	9	1	1 RED: Citalopram & Methadone SERIOUS Concurrent use with agents known to prolong the QT interval is not recommended.The manufacturer recommends ECG monitoring in patients for whom citalopram is not recommended, including those receiving concurrent therapy with agents known to prolong the QT interval. Citalopram should be discontinued in patients with persistent QTc measurements greater than 500 …	n=5	Yes	2 CONTINUED, 1 SWITCHED	Normal response to Tramadol and Clonazepam, for Norco (Hydrocodone/APAP) PGx report warns: Norco | HYDROCODONE - Altered Response to Hydrocodone (OPRM1: Altered OPRM1 Function) "The patient carries two copies of the OPRM1 118A>G variant. Acute postoperative and cancer pain: the patient's genotype has been shown to be associated with reduced analgesia and increased opioid side effects at standard …
5089	*1/*1 Normal Metabolizer	Negative	S/La Decreased Serotonin Transporter Expression	Cyclobenzaprine	1	1	0	0	1 GREEN: Cyclobenzaprine EVIDENCE LEVEL 2 Normal Response to Cyclobenzaprine | FLEXERIL®, AMRIX® Pharmacogenetic guidance: No genetically guided drug selection or dosing recommendations are available. Cyclobenzaprine is excreted primarily as a glucuronide via the kidneys, and as an N-demethylated metabolite by CYP3A4, CYP1A2, and to a lesser extent CYP2D6. Due to the minor involvement of CYP2D6 i…	No	0	0		n=5	Yes	1 DISCONTINUED, 1 NEW DRUG ADDED, 1 DISCONTINUED, 1 NEW DRUG ADDED	Normal pharmacogenetic (PGx) reponse for for Cyclobenzaprine. Removed Cyclobenzaprine after PGx report to be replaced with Oxycodone = Normal pharmacogenetic (PGx) reponse for and no DDI when Cyclobenzaprine removed. Subsequent removal of Oxycodone and addition of Clonazepam = Normal pharmacogenetic (PGx) reponse for and no DDIs.
5102	*1/*1 Normal Metabolizer	Negative	S/La Decreased Serotonin Transporter Expression	Percocet, Baclofen, Codeine	3	2	0	0	2 GREEN: Codeine | CODEINE; FIORICET® WITH CODEINE Codeine can be prescribed at standard label-recommended dosage and administration. EVIDENCE LEVEL 1 Normal Response to Oxycodone (CYP2D6: Normal Metabolizer) Percocet | OXYCODONE Oxycodone can be prescribed at standard label-recommended dosage and administration.	Yes	2	0	2 YELLOW: Codeine & Baclofen MODERATE Limit prescribing opioid analgesics with CNS depressants such as muscle relaxants to patients for whom alternatives are inadequate.If concurrent use is necessary, limit the dosages and duration of each drug to the minimum possible while achieving the desired clinical effect. If starting a CNS depressant (for an indication other than epilepsy) with an opioid a…	n=2	Yes	2 SWITCHED	Normal pharmacogenetic (PGx) reponse for for Codeine and Oxycodone. 2 MODERATE DDIs for Opioids and Baclofen: "Limit prescribing opioid analgesics with CNS depressants such as muscle relaxants to patients for whom alternatives are inadequate.If concurrent use is necessary, limit the dosages and duration of each drug to the minimum possible while achieving the desired clinical effect." AFter PGx r…
5103	*1/*1 Normal Metabolizer	Negative	S/La Decreased Serotonin Transporter Expression	Gabapentin, Oxycodone	2	1	0	0	1 GREEN: Gabapentin | NEURONTIN® Pharmacogenetic guidance: no genetically guided drug selection or dosing recommendations are available. Polypharmacy guidance: Gabapentin is eliminated primarily through renal excretion and is not metabolized by CYPs. Genetic variations in these metabolizing enzymes are not expected to affect its efficacy or toxicity profiles. Gabapentin can be prescribed at stand…	Yes	1	0	1 YELLOW: Gabapentin & Oxycodone MODERATE Monitor patients receiving concurrent opioids for gabapentinoid-related side effects, including CNS depression (e.g. somnolence, respiratory depression, sedation). The dosage of one or both agents may need to be reduced.	n=3	Unknown - drug adherence data before PGx report	Unknown	No data
5104	*1/*1 Normal Metabolizer	Negative	S/La Decreased Serotonin Transporter Expression	Baclofen, Oxycodone	2	1	0	0	1 GREEN: Oxycodone | PERCOCET®, OXYCONTIN® Normal Response to Oxycodone (CYP2D6: Normal Metabolizer) Oxycodone can be prescribed at standard label-recommended dosage and administration.	Yes	1	0	1 YELLOW: Oxycodone & Baclofen MODERATE Limit prescribing opioid analgesics with CNS depressants such as muscle relaxants to patients for whom alternatives are inadequate.If concurrent use is necessary, limit the dosages and duration of each drug to the minimum possible while achieving the desired clinical effect. If starting a CNS depressant (for an indication other than epilepsy) with an opioid…	n=3	Yes	2 CONTINUED	Normal pharmacogenetic (PGx) reponse for for Oxycodone, 1 MODERATE DDI WARNINGs for Oxycodone & Baclofen MODERATE:"Limit prescribing opioid analgesics with CNS depressants such as muscle relaxants to patients for whom alternatives are inadequate. If concurrent use is necessary, limit the dosages and duration of each drug to the minimum possible while achieving the desired clinical effect."
5147	*1/*10 Normal Metabolizer	Negative	S/La Decreased Serotonin Transporter Expression	Unknown	0	0	0	0	None - no medication list provided	No	0	0		n=2	Yes	2 NEW DRUGS ADDED	No medication list upon PGx report testing, new prescription of Percocet with Normal pharmacogenetic (PGx) reponse for according to PGx table.
5167	*10/*17 Normal Metabolizer	Negative	S/La Decreased Serotonin Transporter Expression	Unknown	0	0	0	0	None - no medication list provided	N/A	0	0		n=1	Unknown - drug adherence data before PGx report	Unknown	No data
5185	*2/*10 Normal Metabolizer	Negative	S/La Decreased Serotonin Transporter Expression	Oxycodone, Oxymorphone	2	2	0	0	2 GREEN: Oxycodone | PERCOCET®, OXYCONTIN® Oxycodone can be prescribed at standard label-recommended dosage and administration. EVIDENCE LEVEL 2 Normal Response to Oxymorphone Oxymorphone | OPANA®, NUMORPHAN® No genetically guided drug selection or dosing recommendations are available. Oxymorphone is not metabolized by CYPs, and genetic variations in these metabolizing enzymes are not expected to…	No	0	0		n=1	Unknown - drug adherence data before PGx report	Unknown	No data
5188	*1/*2 Normal Metabolizer	Negative	S/La Decreased Serotonin Transporter Expression	Unknown	0	0	0	0	None - no medication list provided	N/A	0	0		n=1	Unknown - drug adherence data before PGx report	Unknown	No data
5203	*1/*1 Normal Metabolizer	Negative	S/La Decreased Serotonin Transporter Expression	Unknown	0	0	0	0	None - no medication list provided	N/A	0	0		n=0	Unknown - drug adherence data before PGx report	Unknown	No data
5204	*1/*2 Normal Metabolizer	Negative	S/La Decreased Serotonin Transporter Expression	Fentanyl, Norco, Xanax, Hydromorphone	4	4	0	0	4 GREEN: Fentanyl | ACTIQ® Pharmacogenetic guidance: Preliminary findings indicate that fentanyl exposure is higher in individuals with CYP3A5*3/*3 genotype compared to those with CYP3A5*1/*1 genotype. The clinical significance of this change is unknown. Polypharmacy guidance: Fentanyl, a narrow therapeutic window drug, is extensively metabolized by CYP3A4 and CYP3A5. The concomitant use of fenta…	Yes	3	0	3 YELLOW: Hydromorphone & Xanax MODERATE Limit prescribing opioid analgesics with CNS depressants such as benzodiazepines to patients for whom alternatives are inadequate.If concurrent use is necessary, limit the dosages and duration of each drug to the minimum possible while achieving the desired clinical effect. If starting a CNS depressant (for an indication other than epilepsy) with an opioid…	n=2	Unknown - drug adherence data before PGx report	Unknown	No data
				TOTAL:	944	466	121	9		TOTAL:	493	35
CYP2D6	COUNT:	SLC6A4		Minimum Number:	0	0	0	0		Minimum Number:	0	0			IMPLEMENTATION TO PRESCRIPTION REGIMENS:
Normal	156	Decreased	59	Maximum Number:	25	11	4	2		Maximum Number:	29	5		Change in prescription:	0.833333	85
Intermediate	6	Normal	41	Average Number:	5.52047	2.72515	0.707602	0.0526316		Average Number:	2.88304	0.204678		No Change in prescription:	0.166667	17
Ultra-Rapid	3	Low	52		PGx (DGI):	GREEN (NO ACTION NEEDED)	YELLOW (MODERATE)	RED (SERIOUS)		DDI:	YELLOW (MODERATE)	RED (SERIOUS)	GREEN (NO ACTION NEEDED)	Unknown:		69
Poor	6	Indeterminate	19	Number of Patients with none:		32	87	163		Number of Patients with none:	74	149		Total:		171
	171	Total	171	Number of Patients with 1:		29	55	7		Number of Patients with 1:	18	15			Average number of medications for Change in prescription patients:	3.72549
Normal (Extensive Metabolizer EM	0.912281	Decreased	0.345029	Number of Patients with 2:		36	22	1		Number of Patients with 2:	18	4			Average number of medications for No Change prescription patients:	3.23529
Intermediate IM	0.0350877	Normal	0.239766	Number of Patients with 3:		20	6	0		Number of Patients with 3:	10	1
Ultra-Rapid UM	0.0175439	Low	0.304094	Number of Patients with 4:		17	1	0		Number of Patients with 4:	16	1
Poor PM	0.0350877	Indeterminate	0.111111	Number of Patients with >4:		37	0	0		Number of Patients with >4:	35	1
				Total Number of Patients:		171	171	171		Total Number of Patients:	171	171
				Total Number of Patients with medication list:		146	146	146		Total Number of Patients with medication list:	146	146
				Number of Patients >0:		139	84	8		Number of Patients >0:	97	22
				Percent of Patients with >0:		36.9863	57.5342	5.47945		Percent of Patients with >0:	66.4384	15.0685	18.4932
								Medication Occurences within DGIs				Interaction with n number of other drugs:	Medication Occurences within DDIs	Count	Associated Warning(s)
								Amitriptyline, ELAVIL: Decreased Exposure (CYP2C19: Rapid Metabolizer)				5	Citalopram (Celexa)	6	The dose of citalopram should be limited to 20 mg in patients receiving concurrent therapy with an inhibitor of CYP2C19 (e.g. Fluconazole or Omeprazole). Evaluate the patient for other drugs, diseases and conditions which increase risk for QT prolongation and correct risk factors. AND Vimovo (Naproxen/Esomeprazole) SERIOUS The dose of citalopram should be limited to 20 mg in patients receiving co…
								Amitriptyline, ELAVIL: Decreased Exposure (CYP2C19: Ultra-Rapid Metabolizer)				3	Methadone (Methadose)	4	The US manufacturer of trazodone states that concurrent use with agents known to prolong the QT interval (Methadone) should be avoided. If concurrent therapy is warranted, consider obtaining serum calcium, magnesium, and potassium levels and monitoring ECG at baseline and at regular intervals. AND Concurrent use of methadone with other agents known to prolong the QT interval (Escitalopram) should…
								Amitriptyline, ELAVIL: Increased Exposure (CYP2C19: Poor Metabolizer)				3	Trazodone (Desyrel)	4	The US manufacturer of trazodone states that concurrent use with agents known to prolong the QT interval (Methadone) should be avoided. If concurrent therapy is warranted, consider obtaining serum calcium, magnesium, and potassium levels and monitoring ECG at baseline and at regular intervals. AND Patients should be observed for increased adverse effects and clinical effects of tricyclic compound…
								Citalopram, CELEXA: Insufficient Response (CYP2C19: Rapid Metabolizer)				3	Estradiol (Estrace)	3	The manufacturer states that routine administration of tizanidine and hormonal contraceptives (Estradiol) should be avoided. If concurrent use is necessary, tizanidine should be initiated with a 2 mg dose and increased 2-4 mg daily based on patient response to therapy.If adverse reactions such as hypotension, bradycardia, or excessive drowsiness occur, reduce or discontinue tizanidine therapy. AN…
								Clopidogrel, PLAVIX: Reduced Response (CYP2C19: Intermediate Metabolizer)				2	Fluconazole (Diflucan)	3	Monitor patients receiving potent or moderate CYP3A4 inhibitors for an extended period of time. Dosage adjustments should be made if warranted.The manufacturer of itraconazole states that concomitant administration of fentanyl is not recommended during and 2 weeks after itraconazole treatment. AND The dose of citalopram should be limited to 20 mg in patients receiving concurrent therapy with an i…
								Metoprolol, LOPRESSOR: Significantly Increased Sensitivity (CYP2D6: Poor Metabolizer)				2	Amitriptyline (Elavil)	2	Use of tricyclic compounds and indirect-acting sympathomimetics (Amphetamines) should be approached with caution. Montior patients receiving concurrent therapy for decreased sympathomimetic efficacy. AND Consider avoiding the concurrent use of direct-acting sympathomimetics and tricyclic compounds (e.g. Amitriptyline). If concurrent use of direct-acting sympathomimetics and tricyclic compounds is…
								Paroxetine, PAXIL: Reduced Response (CYP2D6: Ultra-Rapid Metabolizer)				1	Apixaban (Eliquis)	2	Patients requiring concurrent therapy with apixaban and an antiplatelet agent (Aspirin) should be closely monitored for signs of bleeding.
								Simvastatin, ZOCOR: High Myopathy Risk (SLCO1B1: Poor Function)				1	Aspirin (Bayer Plus, Ecotrin, Excedrin)	2	Patients requiring concurrent therapy with apixaban and an antiplatelet agent (Aspirin) should be closely monitored for signs of bleeding.
								Tramadol, ULTRAM: Non-Response (CYP2D6: Poor Metabolizer)				2	Digoxin (Lanoxin)	2	Consider avoiding the concurrent use of direct-acting sympathomimetics (Epinephrine) and tricyclic compounds (Doxepin) to avoid adverse cadriovascular effects. AND The manufacturer of digoxin states if concurrent therapy is warranted, monitor serum digoxin levels before initiating concurrent trimethoprim therapy (e.g. Bactrim) and observe the patient for symptoms of digoxin toxicity.
												1	Escitalopram (Lexapro)	2	Concurrent use of methadone with other agents known to prolong the QT interval (Escitalopram) should be approached with extreme caution.
												1	Fentanyl (Duragesic)	2	Monitor patients receiving potent or moderate CYP3A4 inhibitors for an extended period of time. Dosage adjustments should be made if warranted.The manufacturer of itraconazole states that concomitant administration of fentanyl is not recommended during and 2 weeks after itraconazole treatment.
												2	Metoclopramide (Reglan)	2	If concurrent therapy (with Escitalopram or Promethazine) is warranted, monitor patients for signs of extrapyramidal side effects (acute dystonic reaction, Parkinsonian symptoms, akathisia, tardive dyskinesia) and neuroleptic malignant syndrome.
												2	Oxycodone (Percocet)	2	Monitor patients receiving Oxycodone and potent or moderate CYP3A4 inhibitors (Erythromycin and Ritonavir) for an extended period of time. Dosage adjustments should be if warranted.
												1	Potassium (Klor Con)	2	If administered with Spironolactone, monitor potassium levels. Adjust the dose of the drugs accordingly. This combination should probably be avoided if possible.
												1	Spironolactone (Aldactone)	2	If administered with potassium, monitor potassium levels. Adjust the dose of the drugs accordingly. This combination should probably be avoided if possible.
												1	Acetaminophen / Butalbital / Caffeine (Fioricet)	1	An alternative form of contraception may be required during concomitant administration with anticonvulsants and/or barbiturates. The UK's Medicines & Healthcare Products Regulatory Agency (MHRA) recommends that women who have used a CYP3A4 inducer in the previous 4 weeks should consider a non-hormonal emergency contraceptive (ie a copper IUD).
												1	Albuterol (ProAir/Ventolin)	1	Consider avoiding the concurrent use of direct-acting sympathomimetics and tricyclic compounds (e.g. Amitriptyline). If concurrent use of direct-acting sympathomimetics and tricyclic compounds is warranted, the initial dose of the sympathomimetic should be lowered and the patient should be monitored for adverse cardiovascular effects.
												1	Amlodipine (Norvasc)	1	Do not exceed a dosage of 20 mg daily of simvastatin in patients receiving concurrent therapy with amlodipine. Consider separating the administration times of amlodipine and simvastatin in patients receiving concurrent therapy with amlodipine and simvastatin to doses of 20 mg or less.If concurrent therapy is deemed medically necessary, monitor patients for signs and symptoms of myopathy/rhabdomyo…
												1	Amphetamine (Adderall)	1	Use of tricyclic compounds and indirect-acting sympathomimetics (Amphetamines) should be approached with caution. Montior patients receiving concurrent therapy for decreased sympathomimetic efficacy.
												1	Calcium Carbonate	1	If administered with tetracyclines (e.g. Minocycline), administer tetracyclines at least two hours before or after the di- or trivalent cations.
												1	Clonidine (Catapres)	1	In a patient receiving both drugs, discontinuation of the beta-blocker prior to clonidine may decrease the occurrence of rebound hypertension. If clonidine is discontinued first, rebound hypertension can be treated by restarting the clonidine or by the IV administration of phentolamine, phenoxybenzamine or prazosin.
												1	Cyclobenzaprine (Flexeril)	1	Patients receiving concurrent Tramadol and a tricyclic compound, including cyclobenzaprine, should be monitored for serotonin syndrome.
												1	Disopyramide (Norpace)	1	The Australian manufacturer of disopyramide states that concurrent use with agents liable to produce torsades de pointes, including tricyclic or tetracyclic antidepressants (Venlafaxine), erythromycin, vincamine, and sultopride, is contraindicated.
												1	Epinephrine (EpiPen, Adyphren)	1	Consider avoiding the concurrent use of direct-acting sympathomimetics (Epinephrine) and tricyclic compounds (Doxepin) to avoid adverse cadriovascular effects.
												1	Erythromycin (EryPed)	1	Monitor patients receiving Oxycodone and potent or moderate CYP3A4 inhibitors (Erythromycin and Ritonavir) for an extended period of time. Dosage adjustments should be if warranted.
												1	Esomeprazole (Vimovo)	1	The dose of citalopram should be limited to 20 mg in patients receiving concurrent therapy with an inhibitor of CYP P-450-2C19 (Vimovo contains Esomeprazole). Evaluate the patient for other drugs, diseases and conditions which increase risk for QT prolongation and correct risk factors.
												1	Famotidine/Ibuprofen (Duexis)	1	Manufacturers of ketorolac state that concurrent use of ketorolac with either other NSAIDs (Ibuprofen/Duexis) or aspirin is contraindicated. If concurrent therapy is deemed medically necessary, monitor patients receiving concurrent therapy for signs of blood loss, including decreased hemoglobin, hematocrit, fecal occult blood, and/or decreased blood pressure.
						GREEN (NO ACTION NEEDED)						1	Fluoxetine (Prozac)	1	Patients should be observed for increased adverse effects and clinical effects of tricyclic compounds or trazodone at the initiation of concurrent therapy with EITHER fluoxetine or paroxetine. Plasma concentrations of the tricyclic compound (e.g. imipramine/desipramine, amitriptyline/nortriptyline) should be monitored and the dosage adjusted accordingly. Patients should be monitored for serotonin…
						YELLOW (MODERATE)						1	Ketoconazole (Nizoral)	1	Monitor patients receiving potent or moderate CYP3A4 inhibitors for an extended period of time. Dosage adjustments should be made if warranted.The manufacturer of itraconazole states that concomitant administration of fentanyl is not recommended during and 2 weeks after itraconazole treatment.
						RED (SERIOUS)						1	Ketorolac (Acuvail)	1	Manufacturers of ketorolac state that concurrent use of ketorolac with either other NSAIDs (Ibuprofen/Duexis) or aspirin is contraindicated. If concurrent therapy is deemed medically necessary, monitor patients receiving concurrent therapy for signs of blood loss, including decreased hemoglobin, hematocrit, fecal occult blood, and/or decreased blood pressure.
												1	Metoprolol (Lopressor)	1	In a patient receiving both drugs, discontinuation of the beta-blocker prior to clonidine may decrease the occurrence of rebound hypertension. If clonidine is discontinued first, rebound hypertension can be treated by restarting the clonidine or by the IV administration of phentolamine, phenoxybenzamine or prazosin.
												1	Minocycline (Minocin)	1	Administer tetracyclines (e.g. Minocycline) at least two hours before or after the di- or trivalent cations (e.g. Calcium Carbonate).
												1	Omeprazole (Prilosec)	1	The dose of citalopram should be limited to 20 mg in patients receiving concurrent therapy with an inhibitor of CYP2C19 (Omeprazole). Evaluate the patient for other drugs, diseases and conditions which increase risk for QT prolongation and correct risk factors
												1	Paroxetine (Paxil)	1	Patients should be observed for increased adverse effects and clinical effects of tricyclic compounds or trazodone at the initiation of concurrent therapy with fluoxetine or paroxetine. Plasma concentrations of the tricyclic compound (e.g. imipramine/desipramine, amitriptyline/nortriptyline) should be monitored and the dosage adjusted accordingly. Patients should be monitored for serotonin syndro…
												1	Prochlorperazine (Compazine)	1	The US manufacturer of toremifene states that concurrent use with prochlorperazine should be avoided. If treatment with an agent known to prolong the QT interval is required, toremifene therapy should be interrupted. If it is not possible to interrupt toremifene therapy, patients should be closely monitored.
												1	Promethazine (Phenergan)	1	The concurrent use of metoclopramide and agents likely to cause extrapyramidal reactions (Promethazine) should be avoided.If concurrent use is warranted, monitor patients closely for extrapyramidal reactions and neuroleptic malignant syndrome.
												1	Quetiapine (Seroquel)	1	The US manufacturer of quetiapine states that concurrent use with agents known to prolong the QT interval (Citalopram) should be avoided.
												1	Ritonavir (Norvir)	1	Monitor patients receiving Oxycodone and potent or moderate CYP3A4 inhibitors (Erythromycin and Ritonavir) for an extended period of time. Dosage adjustments should be if warranted.
												1	Simvastatin (Zocor)	1	Do not exceed a dosage of 20 mg daily of simvastatin in patients receiving concurrent therapy with amlodipine. Consider separating the administration times of amlodipine and simvastatin in patients receiving concurrent therapy with amlodipine and simvastatin to doses of 20 mg or less.If concurrent therapy is deemed medically necessary, monitor patients for signs and symptoms of myopathy/rhabdomyo…
												1	Sulfamethoxazole/Trimethoprim (Bactrim)	1	The manufacturer of digoxin states if concurrent therapy is warranted, monitor serum digoxin levels before initiating concurrent trimethoprim therapy (e.g. Bactrim) and observe the patient for symptoms of digoxin toxicity.
												1	Tizanidine (Zanaflex)	1	The manufacturer states that routine administration of tizanidine and hormonal contraceptives (Estradiol) should be avoided. If concurrent use is necessary, tizanidine should be initiated with a 2 mg dose and increased 2-4 mg daily based on patient response to therapy.If adverse reactions such as hypotension, bradycardia, or excessive drowsiness occur, reduce or discontinue tizanidine therapy.
											GREEN (NO ACTION NEEDED)	1	Topiramate (Topamax)	1	Patients taking the combination of phentermine/topiramate for weight loss should be counseled that break-through bleeding may occur in combination with Estradiol but is not expected to increase the risk of pregnancy. An alternative form of contraception may be required during concomitant administration with anticonvulsants and/or barbiturates.
											YELLOW (MODERATE)	1	Toremifene (Fareston)	1	The US manufacturer of toremifene states that concurrent use with prochlorperazine should be avoided. If treatment with an agent known to prolong the QT interval is required, toremifene therapy should be interrupted. If it is not possible to interrupt toremifene therapy, patients should be closely monitored.
											RED (SERIOUS)	1	Tramadol (Ultram)	1	Patients receiving concurrent Tramadol and a tricyclic compound, including cyclobenzaprine, should be monitored for serotonin syndrome.
												1	Venlafaxine (Effexor)	1	The Australian manufacturer of disopyramide states that concurrent use with agents liable to produce torsades de pointes, including tricyclic or tetracyclic antidepressants (Venlafaxine), erythromycin, vincamine, and sultopride, is contraindicated.
